# Supplementary material for: 1-(Hex-5-en-1-yl)-4-{[3-methyl-2,3-di­hydro-1,3-benzo­thia­zol-2-yl­idene]meth­yl}quinolin-1-ium iodide monohydrate
Source: IUCrdata. 2022 Aug 16;7(Pt 8):x220797. doi: 10.1107/S2414314622007970 (PMC9635418; doi:10.1107/S2414314622007970)
Supplement: Supplementary file 1 [file x-07-x220797-sup1.cif]

##############################################################################
#                                                                            #
# This CIF contains the data for a data article accepted for                 #
# publication in IUCrData. It conforms to the requirements of                #
# Notes for Authors for IUCrData, and has been                               #
# peer reviewed under the auspices of IUCrData.                              #
#                                                                            #
# Full details of the Crystallographic Information File format               #
# are given in the paper "The Crystallographic Information File (CIF):       #
# a New Standard Archive File for Crystallography" by S. R. Hall, F. H.      #
# Allen and I. D. Brown [Acta Cryst. (1991), A47, 655-685].                  #
#                                                                            #
# The current version of the core CIF dictionary is obtainable from          #
# ftp://ftp.iucr.org/pub/cif_core.dic.                                       #
#                                                                            #
# Software is freely available for graphical display of the structure(s)     #
# in this CIF. For information consult the CIF software page                 #
# http://www.iucr.org/resources/cif/software.                                #
#                                                                            #
# This file may be used for bona fide research purposes within the           #
# scientific community so long as proper attribution is given to the data    # 
# article from which it was obtained.                                        #
#                                                                            #
##############################################################################
data_I
_audit_creation_method
;
Olex2 1.3
(compiled 2020.11.12 svn.r5f609507 for OlexSys, GUI svn.r6408)
;
_chemical_name_systematic
;\
1-(Hex-5-en-1-yl)-4-{[3-methyl-2,3-dihydro-1,3-benzothiazol-2-ylidene]methyl}\
quinolin-1-ium iodide monohydrate
;
_chemical_name_common
;
4-Hexenylthiazole orange iodide monohydrate
;
_chemical_formula_moiety     'C24 H25 N2 S +, I -, H2 O'
_chemical_formula_sum     'C24 H27 I N2 O S'
_chemical_formula_iupac     'C24 H25 N2 S +, I -, H2 O'
_chemical_formula_weight     518.43
_chemical_melting_point     ?
_space_group_crystal_system     triclinic
_space_group_name_H-M_alt     'P -1'
_space_group_name_Hall     '-P 1'
loop_
    _space_group_symop_operation_xyz
    'x, y, z'
    '-x, -y, -z'
_cell_length_a     8.4780(11)
_cell_length_b     10.5773(17)
_cell_length_c     14.5191(19)
_cell_angle_alpha     95.810(12)
_cell_angle_beta     105.762(12)
_cell_angle_gamma     110.651(14)
_cell_volume     1144.1(3)
_cell_formula_units_Z     2
_cell_measurement_reflns_used     644
_cell_measurement_theta_min     2.1130
_cell_measurement_theta_max     21.0620
_cell_measurement_temperature     170.1(5)
_exptl_crystal_description     'rect. prism'
_exptl_crystal_colour     'clear dark red'
_exptl_crystal_size_max     0.5
_exptl_crystal_size_mid     0.1
_exptl_crystal_size_min     0.1
_exptl_crystal_density_diffrn     1.505
_exptl_crystal_density_meas     ?
_exptl_crystal_density_method     ?
_exptl_crystal_F_000     524
_exptl_absorpt_coefficient_mu     1.508
_exptl_absorpt_correction_type     multi-scan
_exptl_absorpt_process_details
;
(CrysAlisPro; Rigaku OD, 2019)
;
_exptl_absorpt_correction_T_min     0.33215
_exptl_absorpt_correction_T_max     1.00000
_diffrn_ambient_temperature     170.1(5)
_diffrn_source     'fine-focus sealed X-ray tube'
_diffrn_radiation_type     'Mo K\a'
_diffrn_radiation_wavelength     0.71073
_diffrn_radiation_monochromator     graphite
_diffrn_measurement_device_type     'XtaLAB Mini (ROW)'
_diffrn_measurement_device     'two-circle diffractometer'
_diffrn_measurement_method     '\w scans'
_diffrn_detector     'CCD plate'
_diffrn_detector_area_resol_mean     ?
_diffrn_reflns_number     6581
_diffrn_reflns_av_R_equivalents     0.0431
_diffrn_reflns_av_unetI/netI     0.0879
_diffrn_reflns_theta_min     2.109
_diffrn_reflns_theta_max     25.347
_diffrn_reflns_theta_full     25.242
_diffrn_measured_fraction_theta_max     1.000
_diffrn_measured_fraction_theta_full     1.000
_diffrn_reflns_limit_h_min     -10
_diffrn_reflns_limit_h_max     10
_diffrn_reflns_limit_k_min     -12
_diffrn_reflns_limit_k_max     11
_diffrn_reflns_limit_l_min     -17
_diffrn_reflns_limit_l_max     16
_diffrn_radiation_probe     x-ray
_refine_special_details
;
 All H atoms were placed in idealized locations (C---H =
0.93--0.97, O---H = 0.85 \%A) and refined as riding atoms.
;
_reflns_number_total     4189
_reflns_number_gt     2249
_reflns_threshold_expression     'I > 2\s(I)'
_refine_ls_structure_factor_coef     Fsqd
_refine_ls_matrix_type     full
_refine_ls_R_factor_all     0.1233
_refine_ls_R_factor_gt     0.0601
_refine_ls_wR_factor_gt     0.1337
_refine_ls_wR_factor_ref     0.1711
_refine_ls_goodness_of_fit_ref     1.030
_refine_ls_restrained_S_all     1.030
_refine_ls_number_reflns     4189
_refine_ls_number_parameters     266
_refine_ls_number_restraints     0
_refine_ls_hydrogen_treatment     constr
_refine_ls_weighting_scheme     calc
_refine_ls_weighting_details
              'w=1/[\s^2^(Fo^2^)+(0.0622P)^2^+0.1317P] where P=(Fo^2^+2Fc^2^)/3'
_atom_sites_solution_hydrogens     mixed
_atom_sites_solution_primary     dual
_atom_sites_solution_secondary     ?
_refine_ls_shift/su_max     0.000
_refine_ls_shift/su_mean     0.000
_refine_diff_density_max     0.656
_refine_diff_density_min     -0.602
_refine_ls_extinction_method     none
_refine_ls_extinction_coef     .
loop_
    _atom_type_symbol
    _atom_type_description
    _atom_type_scat_dispersion_real
    _atom_type_scat_dispersion_imag
    _atom_type_scat_source
    'C' 'C' 0.0033 0.0016
                         'International Tables Vol C Tables 4.2.6.8 and 6.1.1.4'
    'H' 'H' 0.0000 0.0000
                         'International Tables Vol C Tables 4.2.6.8 and 6.1.1.4'
    'I' 'I' -0.4742 1.8119
                         'International Tables Vol C Tables 4.2.6.8 and 6.1.1.4'
    'N' 'N' 0.0061 0.0033
                         'International Tables Vol C Tables 4.2.6.8 and 6.1.1.4'
    'O' 'O' 0.0106 0.0060
                         'International Tables Vol C Tables 4.2.6.8 and 6.1.1.4'
    'S' 'S' 0.1246 0.1234
                         'International Tables Vol C Tables 4.2.6.8 and 6.1.1.4'
_computing_data_collection
;
CrysAlisPro (Rigaku OD, 2019)
;
_computing_cell_refinement
;
CrysAlisPro (Rigaku OD, 2019)
;
_computing_data_reduction
;
CrysAlisPro (Rigaku OD, 2019)
;
_computing_structure_solution
;
<i>SHELXT</i>  (Sheldrick, 2015a)
;
_computing_structure_refinement
;
<i>SHELXL2018/1</i> (Sheldrick, 2015b)
;
_computing_molecular_graphics
;
<i>OLEX2</i> (Dolomanov <i>et al.</i>,  2009)
;
_computing_publication_material
;
<i>OLEX2</i> (Dolomanov <i>et al.</i>,  2009)
;
loop_
    _atom_site_type_symbol
    _atom_site_label
    _atom_site_fract_x
    _atom_site_fract_y
    _atom_site_fract_z
    _atom_site_U_iso_or_equiv
    _atom_site_adp_type
    _atom_site_calc_flag
    _atom_site_occupancy
    _atom_site_disorder_assembly
    _atom_site_disorder_group
    I I1 0.04034(9) 0.55965(6) 0.30846(5) 0.0920(3) Uani d 1 . .
    S S1 0.7927(3) 0.81364(17) 0.36094(14) 0.0577(5) Uani d 1 . .
    N N2 0.8314(7) 1.0670(5) 0.3757(4) 0.0495(14) Uani d 1 . .
    N N1 0.6019(8) 0.6852(5) 0.6841(5) 0.0579(15) Uani d 1 . .
    C C23 0.8637(9) 1.0327(7) 0.2901(5) 0.0511(17) Uani d 1 . .
    C C4 0.6594(9) 0.9170(7) 0.6522(5) 0.0498(17) Uani d 1 . .
    C C16 0.7461(9) 0.9748(7) 0.5082(5) 0.0537(17) Uani d 1 . .
    H H16 0.746994 1.060734 0.530348 0.064 Uiso calc 1 . .
    C C3 0.7026(9) 0.8785(6) 0.5662(5) 0.0486(17) Uani d 1 . .
    C C17 0.7876(8) 0.9617(6) 0.4235(5) 0.0467(16) Uani d 1 . .
    C C9 0.6078(9) 0.8171(7) 0.7091(5) 0.0549(18) Uani d 1 . .
    C C2 0.6923(9) 0.7436(7) 0.5470(5) 0.0559(18) Uani d 1 . .
    H H2 0.716781 0.713601 0.492143 0.067 Uiso calc 1 . .
    C C1 0.6479(9) 0.6548(7) 0.6053(5) 0.0590(19) Uani d 1 . .
    H H1 0.649126 0.567645 0.590268 0.071 Uiso calc 1 . .
    C C18 0.8509(9) 0.8971(7) 0.2716(5) 0.0544(18) Uani d 1 . .
    C C22 0.9072(10) 1.1178(8) 0.2252(6) 0.066(2) Uani d 1 . .
    H H22 0.918042 1.209023 0.236988 0.080 Uiso calc 1 . .
    C C10 0.5465(10) 0.5769(7) 0.7392(6) 0.067(2) Uani d 1 . .
    H H10A 0.515625 0.487592 0.698316 0.080 Uiso calc 1 . .
    H H10B 0.439612 0.576184 0.751890 0.080 Uiso calc 1 . .
    C C5 0.6653(10) 1.0472(7) 0.6860(5) 0.0609(19) Uani d 1 . .
    H H5 0.701850 1.115918 0.652057 0.073 Uiso calc 1 . .
    C C11 0.6831(11) 0.5937(7) 0.8340(6) 0.066(2) Uani d 1 . .
    H H11A 0.705991 0.678282 0.878000 0.079 Uiso calc 1 . .
    H H11B 0.793698 0.601946 0.822871 0.079 Uiso calc 1 . .
    C C6 0.6208(11) 1.0797(8) 0.7658(6) 0.072(2) Uani d 1 . .
    H H6 0.624418 1.167804 0.783995 0.086 Uiso calc 1 . .
    C C24 0.8400(10) 1.2008(7) 0.4111(6) 0.064(2) Uani d 1 . .
    H H24A 0.927482 1.239531 0.475373 0.096 Uiso calc 1 . .
    H H24B 0.725376 1.193066 0.414159 0.096 Uiso calc 1 . .
    H H24C 0.872977 1.259910 0.367520 0.096 Uiso calc 1 . .
    C C8 0.5616(11) 0.8527(8) 0.7912(6) 0.071(2) Uani d 1 . .
    H H8 0.524265 0.786504 0.826843 0.085 Uiso calc 1 . .
    O O1 0.2316(12) 0.5102(8) 0.5443(7) 0.138(3) Uani d 1 . .
    H H1A 0.291275 0.581291 0.590880 0.207 Uiso d 1 . .
    H H1B 0.192515 0.534755 0.491739 0.207 Uiso d 1 . .
    C C19 0.8832(11) 0.8450(8) 0.1895(6) 0.073(2) Uani d 1 . .
    H H19 0.877847 0.755232 0.177902 0.087 Uiso calc 1 . .
    C C12 0.6232(11) 0.4721(8) 0.8818(6) 0.071(2) Uani d 1 . .
    H H12A 0.512182 0.464089 0.892323 0.085 Uiso calc 1 . .
    H H12B 0.599653 0.387829 0.837227 0.085 Uiso calc 1 . .
    C C20 0.9230(12) 0.9296(9) 0.1268(6) 0.081(2) Uani d 1 . .
    H H20 0.943321 0.895594 0.071436 0.097 Uiso calc 1 . .
    C C21 0.9340(11) 1.0618(9) 0.1423(6) 0.075(2) Uani d 1 . .
    H H21 0.959534 1.115594 0.097174 0.090 Uiso calc 1 . .
    C C7 0.5706(12) 0.9825(9) 0.8191(7) 0.080(3) Uani d 1 . .
    H H7 0.542670 1.005128 0.874551 0.095 Uiso calc 1 . .
    C C13 0.7538(14) 0.4843(11) 0.9753(8) 0.110(3) Uani d 1 . .
    H H13A 0.770531 0.565495 1.020756 0.132 Uiso calc 1 . .
    H H13B 0.867061 0.500098 0.965176 0.132 Uiso calc 1 . .
    C C14 0.7080(18) 0.3633(12) 1.0222(8) 0.113(4) Uani d 1 . .
    H H14 0.790099 0.376037 1.083381 0.136 Uiso calc 1 . .
    C C15 0.585(2) 0.2529(12) 0.9957(10) 0.146(6) Uani d 1 . .
    H H15A 0.496588 0.231168 0.935308 0.175 Uiso calc 1 . .
    H H15B 0.578332 0.188806 1.035348 0.175 Uiso calc 1 . .
loop_
    _atom_site_aniso_label
    _atom_site_aniso_U_11
    _atom_site_aniso_U_22
    _atom_site_aniso_U_33
    _atom_site_aniso_U_12
    _atom_site_aniso_U_13
    _atom_site_aniso_U_23
    I1 0.1378(6) 0.0665(4) 0.0968(5) 0.0488(4) 0.0612(4) 0.0317(3)
    S1 0.0704(12) 0.0407(9) 0.0605(12) 0.0162(9) 0.0271(10) 0.0111(9)
    N2 0.057(4) 0.041(3) 0.055(4) 0.019(3) 0.024(3) 0.018(3)
    N1 0.058(4) 0.041(3) 0.072(4) 0.011(3) 0.029(3) 0.016(3)
    C23 0.045(4) 0.048(4) 0.056(5) 0.010(3) 0.019(4) 0.014(4)
    C4 0.053(4) 0.043(4) 0.061(5) 0.019(3) 0.028(4) 0.017(3)
    C16 0.060(5) 0.046(4) 0.061(5) 0.021(4) 0.028(4) 0.017(4)
    C3 0.048(4) 0.043(4) 0.055(4) 0.016(3) 0.018(3) 0.016(3)
    C17 0.038(4) 0.042(4) 0.058(5) 0.010(3) 0.018(3) 0.014(3)
    C9 0.050(4) 0.058(4) 0.064(5) 0.024(4) 0.025(4) 0.020(4)
    C2 0.069(5) 0.048(4) 0.057(5) 0.019(4) 0.033(4) 0.018(4)
    C1 0.069(5) 0.047(4) 0.060(5) 0.018(4) 0.027(4) 0.008(4)
    C18 0.057(5) 0.047(4) 0.055(5) 0.013(4) 0.023(4) 0.013(4)
    C22 0.066(5) 0.068(5) 0.075(6) 0.028(4) 0.033(4) 0.027(5)
    C10 0.084(6) 0.050(4) 0.070(5) 0.016(4) 0.042(5) 0.024(4)
    C5 0.078(5) 0.057(4) 0.062(5) 0.031(4) 0.035(4) 0.022(4)
    C11 0.080(5) 0.059(5) 0.073(6) 0.030(4) 0.039(5) 0.024(4)
    C6 0.101(6) 0.062(5) 0.083(6) 0.045(5) 0.059(5) 0.026(4)
    C24 0.073(5) 0.054(4) 0.077(6) 0.027(4) 0.036(4) 0.027(4)
    C8 0.088(6) 0.078(5) 0.082(6) 0.043(5) 0.060(5) 0.042(5)
    O1 0.121(7) 0.111(6) 0.159(8) 0.044(6) 0.020(6) 0.009(5)
    C19 0.091(6) 0.058(5) 0.066(5) 0.015(5) 0.043(5) 0.006(4)
    C12 0.081(6) 0.063(5) 0.078(6) 0.028(5) 0.039(5) 0.025(5)
    C20 0.093(7) 0.078(6) 0.068(6) 0.016(5) 0.048(5) 0.009(5)
    C21 0.084(6) 0.072(5) 0.070(6) 0.017(5) 0.040(5) 0.028(5)
    C7 0.106(7) 0.080(6) 0.096(7) 0.057(6) 0.069(6) 0.035(5)
    C13 0.123(9) 0.109(8) 0.108(8) 0.051(7) 0.039(7) 0.052(7)
    C14 0.159(11) 0.105(8) 0.094(8) 0.060(9) 0.051(8) 0.051(7)
    C15 0.259(18) 0.093(8) 0.128(11) 0.065(11) 0.129(12) 0.048(8)
_geom_special_details
;
 All esds (except the esd in the dihedral angle between two l.s. planes)
 are estimated using the full covariance matrix.  The cell esds are taken
 into account individually in the estimation of esds in distances, angles
 and torsion angles; correlations between esds in cell parameters are only
 used when they are defined by crystal symmetry.  An approximate (isotropic)
 treatment of cell esds is used for estimating esds involving l.s. planes.
;
loop_
    _geom_bond_atom_site_label_1
    _geom_bond_atom_site_label_2
    _geom_bond_site_symmetry_2
    _geom_bond_distance
    _geom_bond_publ_flag
    S1 C17 . 1.750(7) ?
    S1 C18 . 1.726(7) ?
    N2 C23 . 1.383(8) ?
    N2 C17 . 1.366(8) ?
    N2 C24 . 1.426(8) ?
    N1 C9 . 1.385(8) ?
    N1 C1 . 1.349(9) ?
    N1 C10 . 1.478(8) ?
    C23 C18 . 1.392(9) ?
    C23 C22 . 1.400(10) ?
    C4 C3 . 1.453(9) ?
    C4 C9 . 1.427(9) ?
    C4 C5 . 1.393(9) ?
    C16 H16 . 0.9300 ?
    C16 C3 . 1.399(9) ?
    C16 C17 . 1.375(9) ?
    C3 C2 . 1.392(9) ?
    C9 C8 . 1.408(10) ?
    C2 H2 . 0.9300 ?
    C2 C1 . 1.351(9) ?
    C1 H1 . 0.9300 ?
    C18 C19 . 1.397(10) ?
    C22 H22 . 0.9300 ?
    C22 C21 . 1.396(11) ?
    C10 H10A . 0.9700 ?
    C10 H10B . 0.9700 ?
    C10 C11 . 1.485(10) ?
    C5 H5 . 0.9300 ?
    C5 C6 . 1.360(10) ?
    C11 H11A . 0.9700 ?
    C11 H11B . 0.9700 ?
    C11 C12 . 1.518(9) ?
    C6 H6 . 0.9300 ?
    C6 C7 . 1.367(10) ?
    C24 H24A . 0.9600 ?
    C24 H24B . 0.9600 ?
    C24 H24C . 0.9600 ?
    C8 H8 . 0.9300 ?
    C8 C7 . 1.361(10) ?
    O1 H1A . 0.8500 ?
    O1 H1B . 0.8499 ?
    C19 H19 . 0.9300 ?
    C19 C20 . 1.365(11) ?
    C12 H12A . 0.9700 ?
    C12 H12B . 0.9700 ?
    C12 C13 . 1.461(11) ?
    C20 H20 . 0.9300 ?
    C20 C21 . 1.360(11) ?
    C21 H21 . 0.9300 ?
    C7 H7 . 0.9300 ?
    C13 H13A . 0.9700 ?
    C13 H13B . 0.9700 ?
    C13 C14 . 1.491(13) ?
    C14 H14 . 0.9300 ?
    C14 C15 . 1.196(15) ?
    C15 H15A . 0.9300 ?
    C15 H15B . 0.9300 ?
loop_
    _geom_angle_atom_site_label_1
    _geom_angle_atom_site_label_2
    _geom_angle_atom_site_label_3
    _geom_angle_site_symmetry_1
    _geom_angle_site_symmetry_3
    _geom_angle
    _geom_angle_publ_flag
    C18 S1 C17 . . 91.7(3) ?
    C23 N2 C24 . . 123.1(5) ?
    C17 N2 C23 . . 114.8(5) ?
    C17 N2 C24 . . 122.1(6) ?
    C9 N1 C10 . . 123.0(6) ?
    C1 N1 C9 . . 118.1(6) ?
    C1 N1 C10 . . 118.9(6) ?
    N2 C23 C18 . . 112.7(6) ?
    N2 C23 C22 . . 127.5(6) ?
    C18 C23 C22 . . 119.8(7) ?
    C9 C4 C3 . . 119.4(6) ?
    C5 C4 C3 . . 125.1(6) ?
    C5 C4 C9 . . 115.5(7) ?
    C3 C16 H16 . . 115.1 ?
    C17 C16 H16 . . 115.1 ?
    C17 C16 C3 . . 129.9(6) ?
    C16 C3 C4 . . 119.3(6) ?
    C2 C3 C4 . . 115.6(6) ?
    C2 C3 C16 . . 125.1(7) ?
    N2 C17 S1 . . 110.0(5) ?
    N2 C17 C16 . . 123.3(6) ?
    C16 C17 S1 . . 126.8(5) ?
    N1 C9 C4 . . 120.7(7) ?
    N1 C9 C8 . . 119.7(6) ?
    C8 C9 C4 . . 119.6(6) ?
    C3 C2 H2 . . 118.8 ?
    C1 C2 C3 . . 122.4(7) ?
    C1 C2 H2 . . 118.8 ?
    N1 C1 C2 . . 123.8(7) ?
    N1 C1 H1 . . 118.1 ?
    C2 C1 H1 . . 118.1 ?
    C23 C18 S1 . . 110.8(5) ?
    C23 C18 C19 . . 120.8(7) ?
    C19 C18 S1 . . 128.3(5) ?
    C23 C22 H22 . . 120.9 ?
    C21 C22 C23 . . 118.2(7) ?
    C21 C22 H22 . . 120.9 ?
    N1 C10 H10A . . 108.6 ?
    N1 C10 H10B . . 108.6 ?
    N1 C10 C11 . . 114.8(6) ?
    H10A C10 H10B . . 107.5 ?
    C11 C10 H10A . . 108.6 ?
    C11 C10 H10B . . 108.6 ?
    C4 C5 H5 . . 118.1 ?
    C6 C5 C4 . . 123.9(7) ?
    C6 C5 H5 . . 118.1 ?
    C10 C11 H11A . . 109.3 ?
    C10 C11 H11B . . 109.3 ?
    C10 C11 C12 . . 111.7(7) ?
    H11A C11 H11B . . 107.9 ?
    C12 C11 H11A . . 109.3 ?
    C12 C11 H11B . . 109.3 ?
    C5 C6 H6 . . 120.1 ?
    C5 C6 C7 . . 119.9(7) ?
    C7 C6 H6 . . 120.1 ?
    N2 C24 H24A . . 109.5 ?
    N2 C24 H24B . . 109.5 ?
    N2 C24 H24C . . 109.5 ?
    H24A C24 H24B . . 109.5 ?
    H24A C24 H24C . . 109.5 ?
    H24B C24 H24C . . 109.5 ?
    C9 C8 H8 . . 119.5 ?
    C7 C8 C9 . . 121.1(7) ?
    C7 C8 H8 . . 119.5 ?
    H1A O1 H1B . . 109.5 ?
    C18 C19 H19 . . 121.0 ?
    C20 C19 C18 . . 118.1(7) ?
    C20 C19 H19 . . 121.0 ?
    C11 C12 H12A . . 108.9 ?
    C11 C12 H12B . . 108.9 ?
    H12A C12 H12B . . 107.7 ?
    C13 C12 C11 . . 113.6(7) ?
    C13 C12 H12A . . 108.9 ?
    C13 C12 H12B . . 108.9 ?
    C19 C20 H20 . . 118.8 ?
    C21 C20 C19 . . 122.4(8) ?
    C21 C20 H20 . . 118.8 ?
    C22 C21 H21 . . 119.6 ?
    C20 C21 C22 . . 120.7(8) ?
    C20 C21 H21 . . 119.6 ?
    C6 C7 H7 . . 120.0 ?
    C8 C7 C6 . . 120.0(8) ?
    C8 C7 H7 . . 120.0 ?
    C12 C13 H13A . . 108.3 ?
    C12 C13 H13B . . 108.3 ?
    C12 C13 C14 . . 116.0(9) ?
    H13A C13 H13B . . 107.4 ?
    C14 C13 H13A . . 108.3 ?
    C14 C13 H13B . . 108.3 ?
    C13 C14 H14 . . 114.1 ?
    C15 C14 C13 . . 131.8(13) ?
    C15 C14 H14 . . 114.1 ?
    C14 C15 H15A . . 120.0 ?
    C14 C15 H15B . . 120.0 ?
    H15A C15 H15B . . 120.0 ?
loop_
    _geom_torsion_atom_site_label_1
    _geom_torsion_atom_site_label_2
    _geom_torsion_atom_site_label_3
    _geom_torsion_atom_site_label_4
    _geom_torsion_site_symmetry_1
    _geom_torsion_site_symmetry_2
    _geom_torsion_site_symmetry_3
    _geom_torsion_site_symmetry_4
    _geom_torsion
    _geom_torsion_publ_flag
    S1 C18 C19 C20 . . . . 178.2(6) ?
    N2 C23 C18 S1 . . . . 1.5(8) ?
    N2 C23 C18 C19 . . . . -178.5(6) ?
    N2 C23 C22 C21 . . . . -179.8(7) ?
    N1 C9 C8 C7 . . . . 178.2(7) ?
    N1 C10 C11 C12 . . . . -174.8(6) ?
    C23 N2 C17 S1 . . . . 1.7(7) ?
    C23 N2 C17 C16 . . . . -178.1(6) ?
    C23 C18 C19 C20 . . . . -1.7(12) ?
    C23 C22 C21 C20 . . . . -1.9(12) ?
    C4 C3 C2 C1 . . . . -1.1(11) ?
    C4 C9 C8 C7 . . . . -2.1(12) ?
    C4 C5 C6 C7 . . . . 1.6(13) ?
    C16 C3 C2 C1 . . . . -179.3(7) ?
    C3 C4 C9 N1 . . . . 1.2(10) ?
    C3 C4 C9 C8 . . . . -178.5(7) ?
    C3 C4 C5 C6 . . . . 178.7(7) ?
    C3 C16 C17 S1 . . . . 1.7(11) ?
    C3 C16 C17 N2 . . . . -178.5(7) ?
    C3 C2 C1 N1 . . . . 3.1(12) ?
    C17 S1 C18 C23 . . . . -0.5(6) ?
    C17 S1 C18 C19 . . . . 179.6(7) ?
    C17 N2 C23 C18 . . . . -2.1(8) ?
    C17 N2 C23 C22 . . . . 178.6(7) ?
    C17 C16 C3 C4 . . . . -178.6(7) ?
    C17 C16 C3 C2 . . . . -0.3(12) ?
    C9 N1 C1 C2 . . . . -2.8(11) ?
    C9 N1 C10 C11 . . . . -76.4(9) ?
    C9 C4 C3 C16 . . . . 177.4(6) ?
    C9 C4 C3 C2 . . . . -1.0(10) ?
    C9 C4 C5 C6 . . . . -1.9(12) ?
    C9 C8 C7 C6 . . . . 1.7(14) ?
    C1 N1 C9 C4 . . . . 0.6(10) ?
    C1 N1 C9 C8 . . . . -179.7(6) ?
    C1 N1 C10 C11 . . . . 104.1(8) ?
    C18 S1 C17 N2 . . . . -0.7(5) ?
    C18 S1 C17 C16 . . . . 179.2(6) ?
    C18 C23 C22 C21 . . . . 1.0(11) ?
    C18 C19 C20 C21 . . . . 0.8(14) ?
    C22 C23 C18 S1 . . . . -179.1(5) ?
    C22 C23 C18 C19 . . . . 0.8(11) ?
    C10 N1 C9 C4 . . . . -178.9(6) ?
    C10 N1 C9 C8 . . . . 0.8(11) ?
    C10 N1 C1 C2 . . . . 176.7(7) ?
    C10 C11 C12 C13 . . . . 180.0(8) ?
    C5 C4 C3 C16 . . . . -3.2(11) ?
    C5 C4 C3 C2 . . . . 178.4(7) ?
    C5 C4 C9 N1 . . . . -178.2(6) ?
    C5 C4 C9 C8 . . . . 2.1(10) ?
    C5 C6 C7 C8 . . . . -1.4(14) ?
    C11 C12 C13 C14 . . . . -175.8(9) ?
    C24 N2 C23 C18 . . . . 178.8(6) ?
    C24 N2 C23 C22 . . . . -0.5(11) ?
    C24 N2 C17 S1 . . . . -179.2(5) ?
    C24 N2 C17 C16 . . . . 1.0(10) ?
    C19 C20 C21 C22 . . . . 1.0(14) ?
    C12 C13 C14 C15 . . . . 3(2) ?
loop_
    _geom_hbond_atom_site_label_D
    _geom_hbond_atom_site_label_H
    _geom_hbond_atom_site_label_A
    _geom_hbond_site_symmetry_A
    _geom_hbond_distance_DH
    _geom_hbond_distance_HA
    _geom_hbond_distance_DA
    _geom_hbond_angle_DHA
    _geom_hbond_publ_flag
    C2 H2 S1 . 0.93 2.40 3.128(7) 135 yes
    O1 H1A N1 . 0.85 2.39 3.014(10) 131 yes
    O1 H1B I1 . 0.85 2.71 3.546(10) 169 yes
_shelx_space_group_comment
;
The symmetry employed for this shelxl refinement is uniquely defined
by the following loop, which should always be used as a source of
symmetry information in preference to the above space-group names.
They are only intended as comments.
;
_shelx_estimated_absorpt_T_min     0.519
_shelx_estimated_absorpt_T_max     0.864
_shelx_hkl_file
;
   0   0  -2 46520.4 557.505   3
   0   0  -3 37371.4 616.996   3
   0   0  -4 179.285 79.5920   3
   0   0  -5 7128.30 357.806   3
   0   0  -6 11180.9 488.035   3
   0   0  -7 5118.62 353.516   3
   0   0  -8 3449.70 318.628   3
   0   0  -9 188.068 72.7306   3
   0   0 -10 1707.10 253.424   3
   0   0 -11 372.500 133.053   3
   0   0 -12 350.410 141.281   3
   0   0  13 102.851 49.8797   1
   0   0 -13 228.227 112.764   3
   0   0  14-66.4631 104.460   1
   0   0 -14-176.489 152.809   3
   0   0 -15 302.478 123.105   3
   0   0 -16 240.631 164.612   3
   0   1 -16 71.5576 114.046   3
   0   1 -15 167.541 119.457   3
   0   1 -14 627.679 209.631   3
   0  -1  14 422.900 137.950   1
   0   1 -13 923.804 224.657   3
   0  -1  13 370.709 116.792   1
   0   1 -12-134.850 138.227   3
   0  -1  12-11.2434 46.5404   1
   0  -1  11 525.361 137.171   1
   0   1 -11 462.607 114.401   3
   0   1 -10 1196.89 195.605   3
   0  -1  10 1034.83 159.484   1
   0   1  -9 92.2093 59.9162   3
   0  -1   9 77.8214 52.1867   1
   0   1  -8 9754.50 497.256   3
   0  -1   8 8721.99 420.025   1
   0   1  -7 8892.51 440.295   3
   0  -1   7 9417.69 401.723   1
   0   1  -6 3261.87 246.317   3
   0  -1   6 2925.75 204.592   1
   0   1  -5 38694.1 761.826   3
   0  -1   5 37229.6 657.502   1
   0   1  -4 20603.4 500.578   3
   0  -1   4 20990.3 431.413   1
   0   1  -3 13877.9 359.955   3
   0  -1   3 12640.7 298.816   1
   0   1  -2 1107.92 85.0083   3
   0  -1   1 1465.64 83.1657   4
   0   1   0 296.069 37.1045   3
   0  -1  -1 1104.03 84.0981   3
   0   1   2 90.0346 30.4296   2
   0  -1  -2 255.271 61.4419   3
   0  -1  -3 40321.0 708.288   3
   0  -1  -4 1843.60 179.448   3
   0  -1  -5 3011.94 243.894   3
   0  -1  -6 3014.44 262.840   3
   0  -1  -7 2377.18 258.686   3
   0  -1  -8 3312.13 323.654   3
   0  -1  -9 50.2312 67.6064   3
   0  -1 -10 1618.65 260.287   3
   0  -1 -11 871.713 192.604   3
   0  -1 -12 178.963 92.0135   3
   0  -1 -13 1160.24 253.954   3
   0  -1 -14 503.254 178.167   3
   0  -1 -15-18.3483 106.513   3
   0  -1 -16 79.6648 93.5189   3
   0   2 -16-32.7338 87.9104   3
   0   2 -15 270.027 139.984   3
   0   2 -14 144.904 135.050   3
   0   2 -13 99.0182 102.003   3
   0  -2  13 63.1076 47.6027   1
   0   2 -12 1229.51 231.357   3
   0  -2  12 1339.96 207.850   1
   0   2 -11 371.494 125.962   3
   0  -2  11 203.059 76.4989   1
   0  -2  10 5067.41 348.929   1
   0   2 -10 5222.25 413.724   3
   0   2  -9 4218.61 345.757   3
   0  -2   9 4012.77 296.547   1
   0   2  -8 2755.87 271.629   3
   0  -2   8 2386.22 211.125   1
   0   2  -7 17275.5 619.516   3
   0   2  -6 461.071 95.8257   3
   0   2  -5 26632.0 641.003   3
   0   2  -4 9019.14 338.425   3
   0   2  -3 6.56233 22.9033   4
   0   2  -3-7.85659 21.3544   3
   0   2  -2 38511.3 597.686   3
   0  -2   2 38287.2 636.816   2
   0  -2   1 1566.68 114.259   2
   0  -2   1 1575.83 125.535   3
   0  -2   0 49631.2 581.994   2
   0  -2   0 49389.0 662.070   3
   0  -2  -1 6299.94 253.730   3
   0  -2  -1 6231.94 209.888   2
   0  -2  -2 1579.54 111.779   2
   0  -2  -2 1976.38 167.080   3
   0  -2  -3 5415.88 294.352   3
   0  -2  -4 1931.79 197.689   3
   0  -2  -5 12035.9 520.333   3
   0  -2  -6 9330.28 500.567   3
   0  -2  -7 73.1957 68.4504   3
   0  -2  -8 1887.65 257.350   3
   0  -2  -9 2218.27 296.316   3
   0  -2 -10-77.6541 114.662   3
   0  -2 -11 2308.81 351.421   3
   0  -2 -12 207.708 128.123   3
   0  -2 -13 276.584 161.045   3
   0  -2 -14 282.614 188.456   3
   0  -2 -15 181.477 121.435   3
   0   3 -16-226.361 147.941   3
   0   3 -15 703.794 209.317   3
   0   3 -14 361.746 131.305   3
   0   3 -13 136.610 93.9048   3
   0   3 -12 4132.56 404.415   3
   0   3 -11 1611.86 234.318   3
   0   3 -10 2590.18 289.150   3
   0   3  -9 3698.36 320.114   3
   0   3  -8 66.6384 41.8430   3
   0   3  -7 4874.70 326.801   3
   0   3  -6 19513.1 612.141   3
   0   3  -6 18103.4 506.638   4
   0   3  -5-2.19897 24.2871   4
   0   3  -5-46.8706 56.7034   3
   0   3  -4 21450.1 513.407   4
   0   3  -4 22476.2 582.514   3
   0  -3   3 20.8669 37.9119   3
   0  -3   3 157.813 69.3102   2
   0  -3   2 26456.1 593.355   3
   0  -3   2 26784.9 608.898   2
   0  -3   1 6700.64 281.618   2
   0  -3   1 6943.35 295.094   3
   0  -3   0 14591.8 432.616   3
   0  -3   0 14639.9 392.351   2
   0  -3  -1 15984.3 489.122   3
   0  -3  -1 16102.3 412.694   2
   0  -3  -2 203.067 49.6946   2
   0  -3  -2 113.523 64.2496   3
   0  -3  -3 11262.8 482.960   3
   0  -3  -3 11222.9 362.607   2
   0  -3  -4 12214.3 529.849   3
   0  -3  -5 298.208 102.724   3
   0  -3  -6 11050.2 579.193   3
   0  -3  -7 3120.74 333.149   3
   0  -3  -8 582.122 152.186   3
   0  -3  -9 5037.55 467.340   3
   0  -3 -10 883.826 200.978   3
   0  -3 -11-69.4750 108.079   3
   0  -3 -12 418.331 179.927   3
   0  -3 -13 304.018 187.615   3
   0  -3 -14 151.826 160.674   3
   0   4 -16 108.136 75.3175   3
   0  -4  16 86.8610 162.621   2
   0   4 -15 326.517 151.951   3
   0  -4  15 492.189 217.637   2
   0   4 -14 704.616 196.102   3
   0  -4  14 966.405 260.070   2
   0   4 -13 32.0658 61.9106   3
   0   4 -12 490.694 90.2169   4
   0   4 -12 773.164 168.365   3
   0   4 -11 1539.36 231.882   3
   0   4 -11 1196.76 150.776   4
   0   4 -10 286.353 63.2896   4
   0   4 -10 439.435 114.314   3
   0   4  -9 762.680 115.946   4
   0   4  -9 973.791 161.696   3
   0   4  -8 572.514 121.673   3
   0   4  -8 396.124 85.7090   4
   0   4  -7 16630.7 627.116   3
   0   4  -7 15756.8 521.277   4
   0   4  -6 8.77138 37.9414   3
   0   4  -6 205.594 84.4837   4
   0  -4   6 218.524 112.551   2
   0   4  -5 30655.4 765.381   3
   0  -4   5 27979.4 843.857   2
   0  -4   4 32933.5 776.255   3
   0  -4   4 32303.0 856.041   2
   0  -4   3 10.6795 37.8667   3
   0  -4   3 83.6374 54.6288   2
   0  -4   2 3635.15 248.364   2
   0  -4   2 3956.61 265.382   3
   0  -4   1 17573.1 550.081   3
   0  -4   1 17450.8 517.454   2
   0  -4   0 86.4787 54.1117   3
   0  -4   0 68.1921 36.5983   2
   0  -4  -1 27596.2 731.305   3
   0  -4  -1 28093.6 628.728   2
   0  -4  -2 31236.1 836.377   3
   0  -4  -2 31813.8 679.837   2
   0  -4  -3-14.8337 37.3989   2
   0  -4  -3 20.6998 40.2298   3
   0  -4  -4 11764.6 578.863   3
   0  -4  -4 11349.2 418.784   2
   0  -4  -5 2579.38 295.632   3
   0  -4  -6 1184.22 217.576   3
   0  -4  -7 1372.28 241.059   3
   0  -4  -8 51.8538 83.6458   3
   0  -4  -9 268.261 127.421   3
   0  -4 -10-16.0149 99.0652   3
   0  -4 -11 317.819 119.962   3
   0  -4 -12-11.5433 133.404   3
   0  -4 -13 481.412 187.201   3
   0  -4 -14 508.545 254.753   3
   0   5 -16 167.650 110.909   3
   0  -5  16 187.335 187.668   2
   0  -5  15 185.003 150.082   2
   0   5 -15-148.774 109.485   3
   0   5 -14 107.096 82.2438   3
   0  -5  14 279.664 161.992   2
   0   5 -13 123.420 88.8878   3
   0  -5  13 488.252 192.255   2
   0  -5  12 2705.59 393.168   2
   0   5 -12 2069.81 228.118   4
   0   5 -12 2090.60 281.951   3
   0   5 -11 972.402 155.344   4
   0  -5  11 1229.63 244.262   2
   0   5 -11 816.708 171.000   3
   0   5 -10 2936.89 262.181   4
   0  -5  10 2745.35 359.859   2
   0   5 -10 3212.57 324.038   3
   0   5  -9 2997.94 260.228   4
   0   5  -9 2897.43 292.549   3
   0  -5   9 2961.99 360.724   2
   0   5  -8 1587.57 208.357   3
   0  -5   8 2246.17 296.719   2
   0  -5   7 3534.18 358.045   2
   0   5  -7 3718.00 303.789   3
   0  -5   6 13932.0 676.735   2
   0  -5   6 14039.4 595.430   3
   0  -5   5 121.486 37.8640   3
   0  -5   5 316.824 106.250   2
   0  -5   4 18107.9 681.941   2
   0  -5   4 19064.3 644.931   3
   0  -5   3 6566.74 377.152   3
   0  -5   3 6250.99 376.211   2
   0  -5   2 285.108 76.3842   2
   0  -5   2 375.282 86.6197   3
   0  -5   1 15813.4 551.033   2
   0  -5   1 16668.8 604.152   3
   0  -5   0 1191.70 169.466   3
   0  -5   0 955.929 128.405   2
   0  -5  -1 4134.65 320.676   3
   0  -5  -1 4444.76 288.532   2
   0  -5  -2 5504.33 390.031   3
   0  -5  -2 5332.40 313.029   2
   0  -5  -3-28.6177 31.5495   2
   0  -5  -3 14.5442 67.8281   3
   0  -5  -4 3707.15 266.435   2
   0  -5  -4 4148.94 375.738   3
   0  -5  -5 41.8217 44.6125   2
   0  -5  -5-94.6325 96.4133   3
   0  -5  -6 405.288 133.964   3
   0  -5  -7 409.821 158.992   3
   0  -5  -8 17.0877 98.7186   3
   0  -5  -9 3409.83 441.614   3
   0  -5 -10 1391.47 296.480   3
   0  -5 -11 360.635 172.827   3
   0  -5 -12 128.560 117.102   3
   0  -5 -13-42.9195 105.628   3
   0  -6  16-15.9065 90.5560   2
   0   6 -15-117.145 119.823   3
   0  -6  15-168.221 134.434   2
   0  -6  14 557.585 215.182   2
   0   6 -14 293.929 128.325   3
   0  -6  13 209.300 145.294   2
   0   6 -13 103.073 85.6810   3
   0  -6  12 1238.87 277.502   2
   0   6 -12 1076.44 212.135   3
   0   6 -11 3087.17 334.133   3
   0  -6  11 3310.73 434.452   2
   0   6 -10-195.416 121.677   3
   0  -6  10 125.272 122.837   2
   0  -6   9 3073.79 386.142   2
   0   6  -9 2812.55 289.777   3
   0  -6   8 5687.15 497.923   2
   0  -6   8 6184.71 447.991   3
   0  -6   7-33.4249 48.8015   3
   0  -6   7 34.2365 68.4750   2
   0  -6   6 6123.79 468.046   2
   0  -6   6 5828.37 398.314   3
   0  -6   5 1473.14 193.752   3
   0  -6   5 1507.60 220.089   2
   0  -6   4 3812.47 320.460   3
   0  -6   4 3167.72 303.316   2
   0  -6   3 5994.12 390.116   3
   0  -6   3 5676.50 388.617   2
   0  -6   2 1195.12 183.145   2
   0  -6   2 1025.89 162.190   3
   0  -6   1 4885.51 362.117   3
   0  -6   1 4267.68 314.952   2
   0  -6   0 2056.38 211.459   2
   0  -6   0 2160.14 247.800   3
   0  -6  -1 2565.37 276.934   3
   0  -6  -1 2430.91 233.848   2
   0  -6  -2 2459.21 237.725   2
   0  -6  -2 2619.36 298.460   3
   0  -6  -3-13.8242 58.2711   2
   0  -6  -3-18.0361 65.5197   3
   0  -6  -4 3297.83 272.874   2
   0  -6  -4 3734.46 382.797   3
   0  -6  -5 1708.78 275.900   3
   0  -6  -5 1298.81 166.216   2
   0  -6  -6 617.401 183.954   3
   0  -6  -7 1626.60 294.488   3
   0  -6  -8 95.1404 83.1488   3
   0  -6  -9 254.546 131.845   3
   0  -6 -10-67.8085 85.9216   3
   0  -6 -11 32.3657 102.577   3
   0  -6 -12-238.309 166.216   3
   0  -7  15 9.61443 92.0793   2
   0   7 -14 663.397 190.064   3
   0  -7  14 694.488 246.977   2
   0  -7  13 665.069 229.252   2
   0   7 -13 435.382 143.073   3
   0  -7  12-104.241 85.6723   2
   0   7 -12 58.9887 67.1657   3
   0  -7  11 495.768 184.868   2
   0  -7  11 454.015 155.541   3
   0  -7  10 303.070 128.263   3
   0  -7  10 501.103 176.744   2
   0  -7   9 140.847 97.0214   2
   0  -7   9 95.9155 70.1507   3
   0  -7   8 3071.18 373.637   2
   0  -7   8 3065.26 318.955   3
   0  -7   7-71.8365 74.7055   2
   0  -7   7-23.6421 66.3579   3
   0  -7   6 1606.72 238.335   2
   0  -7   6 2026.08 257.168   3
   0  -7   5 1954.57 245.210   3
   0  -7   5 1814.85 251.931   2
   0  -7   4 127.576 39.0907   2
   0  -7   4 210.597 77.7919   3
   0  -7   3 297.704 103.789   3
   0  -7   3 289.938 109.265   2
   0  -7   2 671.247 149.118   3
   0  -7   2 551.121 126.701   2
   0  -7   1 2764.71 274.339   2
   0  -7   1 3129.83 320.519   3
   0  -7   0 1344.49 202.098   3
   0  -7   0 1380.35 187.630   2
   0  -7  -1 730.334 139.045   3
   0  -7  -1 729.686 133.572   2
   0  -7  -2 6208.24 495.819   3
   0  -7  -2 5560.70 395.610   2
   0  -7  -3 1074.43 219.880   3
   0  -7  -3 764.292 146.131   2
   0  -7  -4 1436.92 263.033   3
   0  -7  -4 1051.39 167.378   2
   0  -7  -5 2864.98 380.705   3
   0  -7  -6 335.059 137.236   3
   0  -7  -7 671.086 218.910   3
   0  -7  -8 1895.71 341.494   3
   0  -7  -9-157.030 139.832   3
   0  -7 -10 174.443 146.351   3
   0  -7 -11-176.455 167.375   3
   0  -8  14-8.07961 122.285   2
   0  -8  13 671.351 221.433   2
   0  -8  13 556.046 179.555   3
   0  -8  12 156.123 83.1167   3
   0  -8  12 103.315 122.264   2
   0  -8  11 965.967 242.193   2
   0  -8  11 1096.92 226.794   3
   0  -8  10 1080.37 215.705   3
   0  -8  10 1075.06 255.126   2
   0  -8   9 16.2575 70.7122   3
   0  -8   9-27.1581 117.555   2
   0  -8   8 1222.78 225.746   3
   0  -8   8 1267.56 256.053   2
   0  -8   7-37.7690 98.0246   2
   0  -8   7 23.6323 79.6410   3
   0  -8   6 3801.40 404.470   2
   0  -8   6 4706.18 412.383   3
   0  -8   5 5725.97 441.621   3
   0  -8   5 5220.81 454.317   2
   0  -8   4 1919.35 256.332   3
   0  -8   4 2055.04 276.741   2
   0  -8   3 13036.4 684.556   2
   0  -8   3 15179.5 730.223   3
   0  -8   2 9970.24 605.063   3
   0  -8   2 8336.27 534.912   2
   0  -8   1 3292.47 367.833   3
   0  -8   1 2533.00 286.372   2
   0  -8   0 6914.58 529.486   3
   0  -8   0 6598.46 467.868   2
   0  -8  -1 440.166 150.925   3
   0  -8  -1 373.406 104.577   2
   0  -8  -2 813.456 146.391   2
   0  -8  -2 1378.24 249.512   3
   0  -8  -3 2213.47 329.148   3
   0  -8  -3 1456.66 210.820   2
   0  -8  -4 32.7908 68.5799   3
   0  -8  -5 351.128 170.572   3
   0  -8  -6 272.921 147.166   3
   0  -8  -7 44.5432 88.0627   3
   0  -8  -8 126.893 100.018   3
   0  -8  -9 236.408 142.898   3
   0  -9  13-192.181 164.242   2
   0  -9  12-2.48723 83.4294   3
   0  -9  12-157.910 158.464   2
   0  -9  11 469.748 160.510   3
   0  -9  11 216.412 107.071   2
   0  -9  10 584.519 178.572   3
   0  -9  10 441.592 170.199   2
   0  -9   9-8.89978 112.979   2
   0  -9   9 123.052 63.7808   3
   0  -9   8 2514.50 369.621   2
   0  -9   8 2750.11 347.046   3
   0  -9   7 1110.61 211.737   3
   0  -9   7 1076.93 235.154   2
   0  -9   6 140.218 96.7737   2
   0  -9   6 158.109 77.7934   3
   0  -9   5 2136.62 294.039   3
   0  -9   5 1954.31 308.279   2
   0  -9   4 507.143 152.569   3
   0  -9   4 522.429 167.986   2
   0  -9   3 1224.37 227.212   2
   0  -9   3 1501.11 251.205   3
   0  -9   2 2595.36 324.405   3
   0  -9   2 2242.16 295.205   2
   0  -9   1 6.95778 67.6261   2
   0  -9   1 166.153 113.560   3
   0  -9   0 600.342 166.558   3
   0  -9   0 552.484 140.142   2
   0  -9  -1 350.904 129.238   2
   0  -9  -1 168.678 73.1113   3
   0  -9  -2-126.034 113.467   2
   0  -9  -2-77.0601 122.271   3
   0  -9  -3 586.483 187.728   3
   0  -9  -4 71.2782 97.6919   3
   0  -9  -5 199.063 108.924   3
   0  -9  -6 5.60040 82.8152   3
   0  -9  -7 18.0006 93.0811   3
   0 -10  12 494.628 176.719   2
   0 -10  11-51.3180 180.212   2
   0 -10  11 18.5755 103.943   3
   0 -10  10 1457.93 258.209   3
   0 -10  10 1022.37 271.880   2
   0 -10   9-40.0378 92.3052   2
   0 -10   9 47.3214 67.7220   3
   0 -10   8 434.062 184.541   2
   0 -10   8 470.276 157.057   3
   0 -10   7 1746.36 317.633   2
   0 -10   7 1970.45 300.647   3
   0 -10   6 209.525 134.080   2
   0 -10   6 55.4652 104.503   3
   0 -10   5 684.961 198.882   2
   0 -10   5 947.030 213.513   3
   0 -10   4 975.302 226.462   3
   0 -10   4 891.505 221.268   2
   0 -10   3 148.965 108.852   2
   0 -10   3 326.394 139.255   3
   0 -10   2 806.453 192.577   3
   0 -10   2 338.288 133.547   2
   0 -10   1-112.789 107.492   2
   0 -10   1-98.7039 127.921   3
   0 -10   0 201.204 88.2695   3
   0 -10   0 271.531 107.192   2
   0 -10  -1-64.7265 135.197   3
   0 -10  -2 38.6182 103.310   3
   0 -10  -3 257.912 190.786   3
   0 -10  -4 272.986 201.083   3
   0 -10  -5 266.701 148.240   3
   0 -11   9 831.776 213.432   3
   0 -11   9 893.490 261.288   2
   0 -11   8-118.942 87.0407   3
   0 -11   8 194.399 147.549   2
   0 -11   7 394.361 171.532   2
   0 -11   7 454.238 166.652   3
   0 -11   6-63.9810 75.6177   3
   0 -11   6 8.33278 81.4938   2
   0 -11   5 18.0101 88.8883   3
   0 -11   5 110.612 84.0489   2
   0 -11   4 22.5445 86.5818   2
   0 -11   4 68.4611 129.599   3
   0 -11   3 86.8663 100.700   2
   0 -11   3-28.1396 107.602   3
   0 -11   2 394.768 165.036   2
   0 -11   2 125.463 97.7993   3
   0 -11   1-219.035 154.983   3
   0 -11   1 13.7192 83.4663   2
   0 -11   0 130.066 112.480   3
   0 -11  -1 374.330 180.896   3
   0 -11  -2 61.1177 101.332   3
   1 -12   0 126.347 132.464   3
   1 -12   1 1069.19 269.525   2
   1 -12   1 1273.11 301.284   3
   1 -12   2 1396.33 312.210   3
   1 -12   2 1006.97 278.359   2
   1 -12   3 103.133 135.915   3
   1 -12   3 247.854 178.724   2
   1 -12   4 798.900 241.223   2
   1 -12   4 1062.07 254.045   3
   1 -12   5 373.504 166.264   2
   1 -12   5 146.104 76.7983   3
   1 -12   6 218.497 101.706   3
   1 -12   6 388.280 149.655   2
   1 -11  -4 347.410 191.125   3
   1 -11  -3 580.127 236.656   3
   1 -11  -2 59.5285 102.939   3
   1 -11  -1 1088.39 278.042   3
   1 -11  -1 1141.99 262.866   2
   1 -11   0 656.511 217.772   3
   1 -11   0 511.143 185.569   2
   1 -11   1 232.654 109.905   3
   1 -11   1 185.690 90.9691   2
   1 -11   2 970.078 240.288   2
   1 -11   2 1307.56 260.623   3
   1 -11   3 227.331 97.1031   3
   1 -11   3 199.224 98.8434   2
   1 -11   4 699.139 200.974   2
   1 -11   4 873.412 211.769   3
   1 -11   5 1417.78 263.097   3
   1 -11   5 1475.68 301.757   2
   1 -11   6 293.858 157.160   2
   1 -11   6 285.632 132.851   3
   1 -11   7 388.979 151.276   3
   1 -11   7 401.606 186.844   2
   1 -11   8 454.882 193.354   2
   1 -11   8 247.058 113.325   3
   1 -11   9 261.173 193.463   2
   1 -11  10 441.342 201.539   2
   1 -10  -7 42.5573 100.574   3
   1 -10  -6 789.936 265.758   3
   1 -10  -5 620.349 232.134   3
   1 -10  -4 154.685 98.4249   3
   1 -10  -3 2196.33 355.039   3
   1 -10  -3 1406.31 263.582   2
   1 -10  -2 1416.87 272.699   2
   1 -10  -2 1744.41 311.693   3
   1 -10  -1 425.751 151.136   2
   1 -10  -1 345.453 142.420   3
   1 -10   0 804.174 186.299   2
   1 -10   0 654.751 173.914   3
   1 -10   1 11.3819 60.6326   2
   1 -10   1-121.927 115.419   3
   1 -10   2 1097.00 199.943   3
   1 -10   2 1072.29 227.999   2
   1 -10   3 656.926 140.810   3
   1 -10   3 791.161 181.246   2
   1 -10   4-4.35950 87.9290   2
   1 -10   4 78.1723 89.3364   3
   1 -10   5 2156.30 348.664   2
   1 -10   5 2514.11 298.737   3
   1 -10   6 174.604 148.029   2
   1 -10   6 219.476 100.404   3
   1 -10   7 610.670 153.832   3
   1 -10   7 623.467 203.240   2
   1 -10   8 403.058 171.434   2
   1 -10   8 348.135 118.074   3
   1 -10   9 314.916 167.294   2
   1 -10   9 134.333 84.2017   3
   1 -10  10 687.753 246.577   2
   1 -10  11 45.6803 126.174   2
   1 -10  12 208.571 159.569   2
   1  -9  -9 90.8958 143.043   3
   1  -9  -8 588.765 235.842   3
   1  -9  -7 303.505 148.205   3
   1  -9  -6 119.093 91.3412   3
   1  -9  -5 646.221 225.331   3
   1  -9  -4 101.549 74.7090   3
   1  -9  -4-34.4120 70.7517   2
   1  -9  -3 833.617 206.146   3
   1  -9  -3 598.222 162.451   2
   1  -9  -2 762.876 190.745   3
   1  -9  -2 640.749 164.446   2
   1  -9  -1 594.526 160.757   3
   1  -9  -1 412.575 132.055   2
   1  -9   0 836.872 178.354   3
   1  -9   0 922.931 197.064   2
   1  -9   1 377.390 136.467   3
   1  -9   1 422.767 128.929   2
   1  -9   2 233.000 90.6640   2
   1  -9   2 39.9316 111.931   3
   1  -9   3 38.3156 82.6150   3
   1  -9   3 26.8404 86.5791   2
   1  -9   4 2812.94 314.572   3
   1  -9   4 3016.42 366.003   2
   1  -9   5 1794.15 297.255   2
   1  -9   5 1452.72 228.513   3
   1  -9   6 255.139 137.043   2
   1  -9   6 201.228 79.8529   3
   1  -9   7 711.591 151.774   3
   1  -9   7 992.488 241.515   2
   1  -9   8 2503.48 298.885   3
   1  -9   8 2979.57 407.055   2
   1  -9   9-73.6437 146.267   2
   1  -9   9-136.463 92.2103   3
   1  -9  10 1941.69 292.176   3
   1  -9  10 1482.30 301.232   2
   1  -9  11 925.630 232.357   2
   1  -9  12-292.183 197.739   2
   1  -9  13 501.746 219.649   2
   1  -8 -10 59.9991 92.1370   3
   1  -8  -9 142.479 134.764   3
   1  -8  -8 38.9685 145.303   3
   1  -8  -7 792.742 246.394   3
   1  -8  -6-152.592 161.736   3
   1  -8  -6 101.583 87.9121   2
   1  -8  -5 648.644 187.995   3
   1  -8  -5 531.469 164.801   2
   1  -8  -4 424.800 138.199   2
   1  -8  -4 399.774 136.980   3
   1  -8  -3 579.633 145.762   2
   1  -8  -3 671.511 181.736   3
   1  -8  -2 1381.45 229.136   3
   1  -8  -2 1271.43 211.077   2
   1  -8  -1 295.757 117.081   2
   1  -8  -1 190.657 90.7588   3
   1  -8   0 2344.78 291.761   2
   1  -8   0 2104.84 257.221   3
   1  -8   1 531.708 120.213   2
   1  -8   1 647.377 131.359   3
   1  -8   2 1758.12 244.320   3
   1  -8   2 1262.04 232.209   2
   1  -8   3 14274.4 645.810   3
   1  -8   3 13301.2 716.698   2
   1  -8   4 6345.06 510.743   2
   1  -8   4 6342.88 427.928   3
   1  -8   5 3660.19 390.914   2
   1  -8   5 3253.43 302.955   3
   1  -8   6 6501.46 548.231   2
   1  -8   6 6671.95 439.734   3
   1  -8   7-54.9889 60.2771   3
   1  -8   7-179.744 130.838   2
   1  -8   8 2379.40 357.934   2
   1  -8   8 2428.70 289.576   3
   1  -8   9 1096.33 197.635   3
   1  -8   9 1005.64 217.598   2
   1  -8  10 141.251 82.9289   3
   1  -8  10-45.6541 126.287   2
   1  -8  11 606.935 159.019   3
   1  -8  11 517.206 198.694   2
   1  -8  12 30.9733 117.079   2
   1  -8  13-87.6173 140.461   2
   1  -8  14-163.069 158.387   2
   1  -7 -12-121.474 154.562   3
   1  -7 -11 68.6935 99.2747   3
   1  -7 -10 250.462 86.1938   3
   1  -7  -9-18.2340 126.381   3
   1  -7  -8 164.213 142.776   3
   1  -7  -7 103.291 109.698   3
   1  -7  -6 317.471 151.480   3
   1  -7  -6 112.985 56.7148   2
   1  -7  -5 1224.42 202.682   2
   1  -7  -5 1740.54 280.614   3
   1  -7  -4 421.348 120.875   2
   1  -7  -4 577.656 164.293   3
   1  -7  -3 3476.30 348.549   2
   1  -7  -3 3246.48 351.679   3
   1  -7  -2 7791.75 500.712   2
   1  -7  -2 8704.48 547.794   3
   1  -7  -1 1079.65 179.912   2
   1  -7  -1 1187.53 190.290   3
   1  -7   0 2933.77 308.564   2
   1  -7   0 3203.42 314.971   3
   1  -7   1 11993.0 607.049   2
   1  -7   1 12588.3 578.217   3
   1  -7   2 532.739 137.150   3
   1  -7   2 327.362 108.962   2
   1  -7   3 8675.09 533.826   2
   1  -7   3 9654.49 477.208   3
   1  -7   4 1619.53 243.417   2
   1  -7   4 1638.25 193.426   3
   1  -7   5 607.968 157.950   2
   1  -7   5 391.418 85.3620   3
   1  -7   6 4022.05 396.925   2
   1  -7   6 4952.68 356.289   3
   1  -7   7 3447.36 307.894   3
   1  -7   7 2681.38 339.924   2
   1  -7   8 745.447 170.122   2
   1  -7   8 822.834 157.504   3
   1  -7   9 1152.04 181.689   3
   1  -7   9 1448.38 266.595   2
   1  -7  10 357.680 114.907   3
   1  -7  10 219.899 113.031   2
   1  -7  11 996.316 233.721   2
   1  -7  11 1432.66 236.034   3
   1  -7  12-17.7182 108.508   2
  -1   7 -12 275.453 142.917   4
  -1   7 -12 82.4039 59.6973   3
   1  -7  13 306.772 107.021   2
   1  -7  14 327.623 178.705   2
   1  -7  15-130.989 123.700   2
   1  -6 -13-10.0980 92.2221   3
   1  -6 -12 161.016 129.489   3
   1  -6 -11 166.410 131.007   3
   1  -6 -10 354.302 132.281   3
   1  -6  -9 402.885 183.074   3
   1  -6  -8 999.224 224.828   3
   1  -6  -7 8032.44 621.913   3
   1  -6  -6 1161.09 231.769   3
   1  -6  -6 864.841 160.852   2
   1  -6  -5 2959.45 297.229   2
   1  -6  -5 3036.17 350.726   3
   1  -6  -4 4113.29 382.395   3
   1  -6  -4 3857.94 332.552   2
   1  -6  -3-24.4500 70.6907   3
   1  -6  -3-23.6759 48.3769   2
   1  -6  -2 17257.3 683.268   2
   1  -6  -2 17476.0 713.857   3
   1  -6  -1 9586.28 500.945   2
   1  -6  -1 9746.77 505.140   3
   1  -6   0 2344.01 245.131   3
   1  -6   0 2286.06 248.104   2
   1  -6   1 13928.6 601.292   2
   1  -6   1 14933.1 561.426   3
   1  -6   2 2747.51 232.801   3
   1  -6   2 2506.32 261.259   2
   1  -6   3 6454.94 360.539   3
   1  -6   3 6363.17 427.138   2
   1  -6   4 6296.84 348.520   3
   1  -6   4 6095.26 434.089   2
   1  -6   5 929.997 166.744   2
   1  -6   5 860.505 133.623   3
   1  -6   6 5164.33 335.452   3
   1  -6   6 5387.23 437.119   2
   1  -6   7 1027.95 149.029   3
   1  -6   7 796.409 163.493   2
   1  -6   8 2284.13 309.106   2
   1  -6   8 1944.48 225.313   3
  -1   6  -8 2151.68 252.208   4
  -1   6  -9 2100.92 234.340   3
  -1   6  -9 2205.81 256.757   4
   1  -6   9 2259.85 312.962   2
  -1   6 -10 306.578 99.6489   4
  -1   6 -10 297.028 91.4242   3
   1  -6  10 365.532 116.726   2
  -1   6 -11 685.320 143.162   3
   1  -6  11 753.589 204.922   2
  -1   6 -11 676.257 142.424   4
  -1   6 -12-140.493 95.1750   4
  -1   6 -12-37.4924 74.0599   3
   1  -6  12-36.2995 87.3706   2
   1  -6  13 290.315 105.339   2
  -1   6 -13 335.842 117.558   3
  -1   6 -13 318.836 106.885   4
   1  -6  14 831.492 232.800   2
   1  -6  15 192.518 126.128   2
   1  -5 -14 461.953 227.317   3
   1  -5 -13 9.17929 84.4016   3
   1  -5 -12 286.574 156.258   3
   1  -5 -11-158.256 178.681   3
   1  -5 -10-139.804 115.153   3
   1  -5  -9 403.594 148.836   3
   1  -5  -8 202.568 97.8446   3
   1  -5  -7 2069.43 299.687   3
   1  -5  -6 6276.70 487.161   3
   1  -5  -6 6013.30 404.807   2
   1  -5  -5 80.7018 82.3723   3
   1  -5  -5 20.8710 57.9232   2
   1  -5  -4 5346.20 372.956   2
   1  -5  -4 5297.35 403.858   3
   1  -5  -3 6844.28 405.634   2
   1  -5  -3 6612.83 429.306   3
   1  -5  -2 628.797 117.103   3
   1  -5  -2 554.545 114.686   2
   1  -5  -1 1128.45 162.437   2
   1  -5  -1 1352.14 163.942   3
   1  -5   0 2316.93 202.414   3
   1  -5   0 2101.46 210.823   2
   1  -5   1 6916.13 333.218   3
   1  -5   1 6495.93 376.725   2
   1  -5   2 3757.70 298.287   2
   1  -5   2 3960.28 249.907   3
   1  -5   3 8638.13 459.032   2
   1  -5   3 8516.06 359.859   3
   1  -5   4 4442.81 346.804   2
   1  -5   4 4787.86 280.634   3
   1  -5   5 19.3682 35.9294   2
   1  -5   5 62.3228 38.8928   3
  -1   5  -5 52.8958 72.5657   4
   1  -5   6 12225.0 634.323   2
  -1   5  -6 12339.1 546.841   4
   1  -5   6 12129.5 495.907   3
  -1   5  -7 4949.25 352.618   4
   1  -5   7 5185.43 427.677   2
  -1   5  -7 4794.77 304.842   3
  -1   5  -8 1056.42 138.929   3
  -1   5  -8 1033.59 154.276   4
   1  -5   8 1484.70 240.096   2
  -1   5  -9 6717.44 411.379   3
  -1   5  -9 6547.83 431.059   4
   1  -5   9 6818.33 546.738   2
   1  -5  10 118.265 116.281   2
  -1   5 -10 48.6853 46.9305   3
  -1   5 -10-56.8422 93.4420   4
  -1   5 -11 509.564 106.620   4
  -1   5 -11 613.226 144.861   3
  -1   5 -12 2797.20 309.300   3
  -1   5 -12 2367.72 278.369   4
   1  -5  12 2917.92 405.208   2
  -1   5 -13 448.036 145.927   3
   1  -5  13 243.487 134.502   2
   1  -5  14 167.955 112.363   2
  -1   5 -14 206.145 124.250   3
   1  -5  15 217.780 174.386   2
   1  -5  16 223.051 166.635   2
   1  -4 -14 618.339 238.555   3
   1  -4 -13 180.872 125.295   3
   1  -4 -12 1044.32 275.051   3
   1  -4 -11 1511.74 305.732   3
   1  -4 -10-2.73077 123.624   3
   1  -4  -9 2648.26 365.634   3
   1  -4  -8 2469.88 326.421   3
   1  -4  -7 168.533 85.1384   3
   1  -4  -6 1274.68 221.836   3
   1  -4  -5 243.223 93.0671   3
   1  -4  -5 181.815 63.4871   2
   1  -4  -4 3101.97 261.617   2
   1  -4  -4 3618.51 311.642   3
   1  -4  -3 6007.97 368.395   3
   1  -4  -3 6006.13 353.557   2
   1  -4  -2 22215.6 647.835   2
   1  -4  -2 23280.1 673.927   3
   1  -4  -1 55244.0 955.927   3
   1  -4  -1 54658.9 994.585   2
   1  -4   0 67.1962 37.6571   2
   1  -4   0 88.9873 34.5496   3
   1  -4   1 14332.8 504.959   2
   1  -4   1 13918.1 401.593   3
   1  -4   2 13475.9 505.406   2
   1  -4   2 13014.6 386.372   3
  -1   4  -3 5061.85 318.307   4
   1  -4   3 5235.66 248.841   3
   1  -4   3 5028.19 320.488   2
  -1   4  -4 11339.4 469.822   4
   1  -4   4 10814.0 499.895   2
   1  -4   4 10514.2 368.065   3
  -1   4  -5 6073.11 285.567   3
   1  -4   5 5271.55 371.435   2
  -1   4  -5 5224.38 327.059   4
  -1   4  -6 7230.35 398.153   4
   1  -4   6 7842.86 477.803   2
  -1   4  -6 7835.42 354.191   3
   1  -4   7 10416.1 574.870   2
  -1   4  -7 10128.4 438.204   3
   1  -4   8 502.974 142.383   2
  -1   4  -8 349.925 88.0964   3
   1  -4   9 3096.88 343.888   2
  -1   4  -9 3158.20 281.705   3
   1  -4  10 992.893 214.910   2
  -1   4 -10 1173.55 188.507   3
   1  -4  11 571.765 177.210   2
  -1   4 -11 740.304 148.985   3
  -1   4 -12 117.203 80.7977   3
   1  -4  12 409.921 159.216   2
   1  -4  13 256.988 147.254   2
  -1   4 -13-62.6283 92.2902   3
  -1   4 -14 161.140 79.9422   3
   1  -4  14 186.706 157.320   2
  -1   4 -15-105.296 112.480   3
   1  -4  15 84.1740 124.125   2
   1  -4  16 174.468 144.475   2
   1  -3 -15 29.7761 111.541   3
   1  -3 -14 196.913 132.984   3
   1  -3 -13 279.479 166.893   3
   1  -3 -12-30.8709 89.8607   3
   1  -3 -11 568.267 203.866   3
   1  -3 -10 546.880 181.704   3
   1  -3  -9 1674.23 285.879   3
   1  -3  -8 1046.62 202.956   3
   1  -3  -7 4007.46 371.904   3
   1  -3  -6 10082.1 538.782   3
   1  -3  -5 165.139 69.4367   2
   1  -3  -5 77.8899 48.7082   3
   1  -3  -4 6174.10 373.137   3
   1  -3  -4 5518.27 323.488   2
   1  -3  -3 23495.4 657.723   3
   1  -3  -3 23302.5 628.990   2
   1  -3  -2 2242.37 188.493   3
   1  -3  -2 2197.18 182.492   2
   1  -3  -1 53792.0 882.827   2
   1  -3  -1 54534.4 816.916   3
   1  -3   0 24644.1 481.185   3
   1  -3   0 24433.2 577.001   2
   1  -3   1 10272.9 275.083   3
  -1   3  -1 10782.6 397.210   4
   1  -3   1 11007.4 391.850   2
   1  -3   2 57658.6 647.530   3
   1  -3   2 59012.2 952.990   2
  -1   3  -2 59143.2 940.261   4
  -1   3  -3 8038.05 354.817   4
   1  -3   3 8416.64 381.841   2
   1  -3   3 7644.57 248.833   3
  -1   3  -4 5753.59 236.476   3
   1  -3   4 5340.44 329.447   2
  -1   3  -5 13531.0 406.165   3
   1  -3   5 13827.6 568.140   2
  -1   3  -6 679.840 99.7871   3
   1  -3   6 648.930 141.229   2
  -1   3  -7 1977.34 190.521   3
   1  -3   7 2112.94 248.291   2
  -1   3  -8 2572.86 233.671   3
   1  -3   8 2367.38 270.802   2
  -1   3  -9 339.991 96.8010   3
   1  -3   9 454.498 145.416   2
   1  -3  10 340.945 120.034   2
  -1   3 -10 334.106 103.047   3
  -1   3 -11 48.2026 51.4478   3
   1  -3  11 88.5906 111.243   2
   1  -3  12 1279.74 248.136   2
  -1   3 -12 948.047 188.815   3
   1  -3  13 1531.93 306.195   2
  -1   3 -13 1314.18 244.268   3
  -1   3 -14 323.177 155.012   3
   1  -3  14 76.9404 105.731   2
   1  -3  15 640.720 220.677   2
  -1   3 -15 322.909 144.483   3
   1  -3  16 112.172 136.997   2
   1  -2 -16-141.536 123.860   3
   1  -2 -15-7.19799 83.0284   3
   1  -2 -14 205.479 99.6738   3
   1  -2 -13-138.642 128.256   3
   1  -2 -12 26.8096 90.2498   3
   1  -2 -11 586.089 186.578   3
   1  -2 -10 154.978 111.234   3
   1  -2  -9 4275.26 422.456   3
   1  -2  -8 9339.92 579.913   3
   1  -2  -7 1467.73 224.218   3
   1  -2  -6 30071.7 907.628   3
   1  -2  -5 28941.2 820.747   3
   1  -2  -4 508.290 99.2359   2
   1  -2  -4 460.958 97.8244   3
   1  -2  -3 58935.2 942.455   3
   1  -2  -3 57940.5 910.696   2
   1  -2  -2 3053.41 190.504   3
   1  -2  -2 2586.44 182.803   2
   1  -2  -1 16938.3 430.295   2
   1  -2  -1 16912.1 379.535   3
   1  -2   0 53396.0 536.290   3
  -1   2   0 53564.7 739.462   4
   1  -2   0 53554.6 734.852   2
   1  -2   1 354.453 32.0061   3
  -1   2  -1 363.653 37.4308   3
   1  -2   1 447.239 72.7544   2
   1  -2   2 23959.1 534.675   2
   1  -2   3 16868.0 490.079   2
  -1   2  -3 16597.5 311.035   3
   1  -2   4 6496.98 332.757   2
  -1   2  -4 5742.60 227.896   3
   1  -2   4 6380.52 330.520   1
  -1   2  -5 5905.37 270.062   3
   1  -2   5 5702.71 332.418   1
   1  -2   5 5864.93 343.173   2
   1  -2   6 449.979 121.886   2
   1  -2   6 485.963 113.088   1
  -1   2  -6 199.472 51.8098   3
   1  -2   7 5978.89 378.789   1
  -1   2  -7 5971.74 336.040   3
   1  -2   8 928.316 155.594   1
  -1   2  -8 946.661 136.749   3
  -1   2  -9 244.693 75.6871   3
   1  -2   9 347.876 104.232   1
   1  -2  10 1955.43 259.906   1
  -1   2 -10 2206.37 260.803   3
   1  -2  11-13.8303 42.0033   1
  -1   2 -11 169.036 89.5282   3
  -1   2 -12 3297.70 374.026   3
   1  -2  12 2720.33 339.568   1
  -1   2 -13 141.893 102.149   3
   1  -2  13 136.615 111.428   1
   1  -2  13 327.168 182.197   2
   1  -2  14 1068.71 256.160   2
  -1   2 -14 449.660 163.589   3
   1  -2  14 656.541 199.362   1
  -1   2 -15 605.264 200.440   3
   1  -2  15 496.397 188.203   2
  -1   2 -16 248.530 125.076   3
   1  -2  16 229.612 171.315   2
   1  -1 -16 24.9807 136.333   3
   1  -1 -15-245.116 188.720   3
   1  -1 -14 98.0185 115.786   3
   1  -1 -13 977.384 237.558   3
   1  -1 -12-24.0995 73.0396   3
   1  -1 -11 3452.22 404.833   3
   1  -1 -10 3804.42 396.840   3
   1  -1  -9 2405.68 300.699   3
   1  -1  -8 6258.04 448.075   3
   1  -1  -7 1092.14 181.629   3
   1  -1  -6 11423.2 528.722   3
   1  -1  -5 14903.6 554.518   3
   1  -1  -4 6063.46 319.967   3
   1  -1  -3 50946.9 824.080   3
   1  -1  -2 602.134 84.5485   2
   1  -1  -2 707.168 91.9393   3
   1  -1  -1 486.142 66.2387   2
  -1   1   1 631.708 68.3881   3
  -1   1   1 407.102 46.0547   4
   1  -1  -1 520.391 60.6185   3
   1  -1   0 63.3379 24.5587   2
   1  -1   1 385.740 55.2301   2
   1  -1   1 358.697 61.9498   1
   1  -1   2 15247.3 241.572   3
   1  -1   2 15608.8 430.097   1
  -1   1  -2 15612.2 244.553   3
   1  -1   2 15839.6 365.243   2
  -1   1  -3 9406.43 261.978   3
   1  -1   3 9476.13 369.970   1
   1  -1   3 9826.43 327.047   2
   1  -1   4 11287.3 390.940   2
   1  -1   4 11358.5 438.539   1
  -1   1  -4 11330.7 354.057   3
   1  -1   5 4017.57 282.120   1
  -1   1  -5 4358.18 254.743   3
   1  -1   6 529.014 107.688   1
  -1   1  -6 710.531 116.722   3
  -1   1  -7 8791.80 433.369   3
   1  -1   7 9381.56 501.532   1
   1  -1   8 12314.4 605.509   1
  -1   1  -8 12946.1 567.885   3
  -1   1  -9 83.4826 61.8938   3
   1  -1   9-114.317 85.2855   1
  -1   1 -10 3041.90 321.597   3
   1  -1  10 3098.86 336.111   1
  -1   1 -11 1983.38 271.369   3
   1  -1  11 1570.85 256.652   1
  -1   1 -12-47.1147 95.3841   3
   1  -1  12-66.8685 95.8450   1
   1  -1  13 466.203 156.195   1
  -1   1 -13 673.774 187.875   3
   1  -1  14 138.707 105.731   1
  -1   1 -14 78.0979 69.8287   3
  -1   1 -15 10.7644 95.4867   3
   1  -1  15 86.4570 125.356   2
   1  -1  16-7.92569 79.8299   2
  -1   1 -16 215.765 162.924   3
   1   0 -16 412.922 199.574   3
   1   0 -15 854.888 252.140   3
   1   0 -14-123.230 145.964   3
  -1   0  13 1527.27 210.250   1
   1   0 -13 2043.62 330.614   3
   1   0 -12 2303.69 324.279   3
   1   0 -11 707.899 162.430   3
   1   0 -10 4991.27 433.104   3
   1   0  -9 1760.11 238.395   3
   1   0  -8 4426.96 357.182   3
   1   0  -7 12987.6 576.898   3
   1   0  -6 282.544 86.7740   3
   1   0  -5 17376.0 567.602   3
   1   0  -4 31.5740 37.4359   3
   1   0  -3 4508.36 252.805   3
   1   0  -2 9038.87 297.672   3
  -1   0   1 2064.29 114.387   2
   1   0  -1 1912.82 119.186   3
   1   0  -1 1863.50 106.809   2
  -1   0   0 15772.6 268.968   2
  -1   0   0 15755.7 307.499   3
   1   0   0 15949.1 261.439   2
  -1   0   0 16015.5 294.641   3
  -1   0  -1 14227.5 230.628   2
   1   0   1 14507.8 229.047   2
  -1   0  -1 14223.6 278.214   3
  -1   0  -2 14678.0 329.702   3
   1   0   2 15126.6 282.944   2
  -1   0  -3 23707.8 488.644   3
  -1   0  -4 3531.72 223.972   3
  -1   0  -5 10203.5 413.314   3
  -1   0  -6 9199.29 437.825   3
  -1   0  -7 248.869 84.5265   3
  -1   0  -8 2042.04 246.868   3
  -1   0  -9 763.058 166.301   3
  -1   0 -10 117.501 90.2715   3
  -1   0 -11 625.939 168.528   3
   1   0  12 0.50304 72.9581   1
  -1   0 -12 168.988 88.1124   3
   1   0  13-59.7540 119.968   1
  -1   0 -13 24.2887 86.7296   3
   1   0  14 16.4046 85.7446   1
  -1   0 -14-65.0351 126.334   3
  -1   0 -15-80.3741 116.227   3
   1   0  15 120.309 106.055   2
   1   0  15 7.91777 70.3801   1
   1   1 -17 185.637 157.920   3
   1   1 -16 73.3009 133.227   3
   1   1 -15 839.351 231.843   3
   1   1 -14-156.299 107.072   3
   1   1 -13 75.2092 90.3037   3
   1   1 -12 501.499 158.126   3
  -1  -1  12 320.474 81.1869   1
   1   1 -11 434.684 126.878   3
  -1  -1  11 346.730 78.4952   1
  -1  -1  10 764.567 105.215   1
   1   1 -10 933.208 196.557   3
   1   1  -9 722.106 160.998   3
  -1  -1   9 760.289 99.8689   1
   1   1  -8 4693.49 373.327   3
  -1  -1   8 3327.23 190.617   1
   1   1  -7 1399.12 183.230   3
  -1  -1   7 1228.01 99.2620   1
   1   1  -6 4211.10 309.737   3
   1   1  -5 34833.1 813.125   3
   1   1  -4 11222.7 431.186   3
   1   1  -3 11199.4 394.958   3
   1   1  -2 58383.8 840.116   3
  -1  -1   1 8212.60 290.084   3
  -1  -1   0 26319.1 500.819   3
  -1  -1  -1 136313. 1159.24   3
  -1  -1  -2 875.795 101.036   3
  -1  -1  -3 15519.4 480.941   3
  -1  -1  -4 7181.92 352.645   3
  -1  -1  -5 294.796 94.9844   3
  -1  -1  -6 9009.72 463.804   3
  -1  -1  -7 400.562 116.235   3
  -1  -1  -8 10126.4 570.578   3
  -1  -1  -9 1011.68 203.138   3
  -1  -1 -10 207.001 105.935   3
  -1  -1 -11 467.065 168.971   3
  -1  -1 -12 100.013 118.959   3
  -1  -1 -13 231.208 134.870   3
  -1  -1 -14 6.27249 82.2830   3
   1   1  15 26.0181 107.047   1
  -1  -1 -15 17.1503 90.6475   3
   1   2 -17-80.5506 117.596   3
   1   2 -16 60.6259 95.6409   3
   1   2 -15 51.2834 100.647   3
   1   2 -14 76.0499 81.2812   3
   1   2 -13 6513.80 575.096   3
   1   2 -12 3205.59 384.543   3
   1   2 -11 945.906 200.085   3
   1   2 -10 8629.00 564.169   3
   1   2  -9 1770.15 242.638   3
   1   2  -8 1913.25 235.663   3
   1   2  -7 16752.0 349.850   4
   1   2  -7 18990.5 702.218   3
   1   2  -6 92.6268 45.1597   3
   1   2  -5 21838.5 658.684   3
   1   2  -4 37830.2 831.200   3
   1   2  -3 84.1327 30.6200   3
  -1  -2   2 33119.2 699.996   3
  -1  -2   1 23467.2 570.337   3
  -1  -2   0 3993.39 232.445   3
  -1  -2   0 4130.80 145.755   2
  -1  -2  -1 27109.5 626.872   3
  -1  -2  -2 466.903 86.5307   3
  -1  -2  -3 11685.0 467.261   3
  -1  -2  -4 8112.73 421.345   3
  -1  -2  -5 136.957 73.5569   3
  -1  -2  -6 660.666 141.020   3
  -1  -2  -7 128.880 97.7721   3
  -1  -2  -8 1032.43 205.956   3
  -1  -2  -9-97.2823 108.151   3
  -1  -2 -10 252.347 126.985   3
  -1  -2 -11 1310.44 268.524   3
  -1  -2 -12 375.124 161.766   3
  -1  -2 -13 595.974 214.855   3
  -1  -2 -14 525.343 224.923   3
   1   3 -17-73.1319 128.205   3
   1   3 -16-80.7049 131.172   3
   1   3 -15 71.8095 79.1539   3
   1   3 -14-10.4200 81.6984   3
   1   3 -13-303.140 174.702   3
   1   3 -12 38.8007 55.6701   3
   1   3 -11 420.991 128.942   3
   1   3 -10 4149.49 218.339   4
   1   3 -10 5200.02 427.915   3
   1   3  -9 9550.56 552.366   3
   1   3  -8 476.896 112.652   3
   1   3  -7 8806.81 485.503   3
   1   3  -6 8717.60 462.501   3
   1   3  -5 2875.88 256.831   3
   1   3  -4 20988.0 655.093   3
  -1  -3   3 4413.49 292.290   3
  -1  -3   2 2191.74 207.915   3
  -1  -3   1 4595.69 292.685   3
  -1  -3   1 4407.89 217.389   2
  -1  -3   0 1404.69 104.641   2
  -1  -3   0 1390.99 153.851   3
  -1  -3  -1 8365.38 402.330   3
  -1  -3  -1 7623.41 223.396   2
  -1  -3  -2 227.479 29.9250   2
  -1  -3  -2 284.483 61.5422   3
  -1  -3  -3 2821.79 256.778   3
  -1  -3  -4 8392.70 474.479   3
  -1  -3  -5-22.8903 46.6338   3
  -1  -3  -6 5721.68 441.609   3
  -1  -3  -7 467.623 128.112   3
  -1  -3  -8 2307.37 311.387   3
  -1  -3  -9 1333.23 248.917   3
  -1  -3 -10 183.710 122.503   3
  -1  -3 -11 183.706 113.081   3
  -1  -3 -12 288.746 129.490   3
  -1  -3 -13 241.465 177.243   3
  -1  -3 -14 297.370 189.558   3
   1   4 -16 104.132 74.6430   3
   1   4 -15 603.643 191.105   3
   1   4 -14 2276.67 349.454   3
   1   4 -13 27.6043 67.6244   3
   1   4 -12 2602.03 333.037   3
   1   4 -11 6474.64 502.803   3
   1   4 -10-32.5823 92.7853   3
   1   4  -9 4085.07 369.876   3
   1   4  -8 1752.36 233.682   3
   1   4  -7 2111.85 241.258   3
   1   4  -6 3084.00 290.704   3
  -1  -4   5 830.431 148.946   3
   1   4  -5 777.399 134.869   3
  -1  -4   4 15364.9 612.409   3
  -1  -4   3 6608.52 361.974   2
  -1  -4   3 6519.82 382.190   3
  -1  -4   2 6642.19 331.105   2
  -1  -4   2 7228.75 405.021   3
  -1  -4   1 12473.4 412.965   2
  -1  -4   1 13705.7 552.531   3
  -1  -4   0 3.34449 22.7570   2
  -1  -4   0-5.54000 57.5722   3
  -1  -4  -1 14504.7 392.901   2
  -1  -4  -1 15779.6 610.881   3
  -1  -4  -2 48.9969 23.8967   2
  -1  -4  -2-39.3755 75.0083   3
  -1  -4  -3 8947.71 506.316   3
  -1  -4  -3 8125.89 251.084   2
  -1  -4  -4 10991.9 592.705   3
  -1  -4  -5 1054.75 203.384   3
  -1  -4  -6 1138.95 209.057   3
  -1  -4  -7 3315.34 380.068   3
  -1  -4  -8 41.4803 83.4459   3
  -1  -4  -9 50.9282 75.7032   3
  -1  -4 -10 123.236 125.405   3
  -1  -4 -11 124.408 129.997   3
  -1  -4 -12-127.736 138.865   3
  -1  -4 -13-310.226 211.847   3
   1   5 -16 738.011 218.551   3
   1   5 -15-154.756 86.0316   3
   1   5 -14 467.102 151.874   3
   1   5 -13 547.982 159.399   3
   1   5 -12-2.84759 73.2505   3
   1   5 -11 638.966 151.476   3
   1   5 -10-57.3433 118.731   3
   1   5  -9 3218.21 337.094   3
   1   5  -8 782.958 159.211   3
   1   5  -7 2184.23 265.935   3
  -1  -5   6 6927.98 467.927   3
  -1  -5   6 7295.20 485.028   2
  -1  -5   5 412.055 104.380   3
  -1  -5   5 481.055 134.564   2
  -1  -5   4 17406.2 666.543   2
  -1  -5   4 18928.9 717.263   3
  -1  -5   3 13432.9 544.927   2
  -1  -5   3 14650.5 641.611   3
  -1  -5   2 1642.76 205.580   3
  -1  -5   2 1596.88 171.905   2
  -1  -5   1 11672.5 446.591   2
  -1  -5   1 13358.4 597.718   3
  -1  -5   0 6084.86 305.074   2
  -1  -5   0 6594.75 426.610   3
  -1  -5  -1 156.871 38.3134   2
  -1  -5  -1 322.610 110.964   3
  -1  -5  -2 12001.2 403.526   2
  -1  -5  -2 12045.0 617.608   3
  -1  -5  -3 4828.71 414.196   3
  -1  -5  -3 4093.51 212.941   2
  -1  -5  -4 842.926 173.956   3
  -1  -5  -5 1272.84 234.793   3
  -1  -5  -6 113.841 61.0962   3
  -1  -5  -7 451.347 169.555   3
  -1  -5  -8 108.456 84.7224   3
  -1  -5  -9 342.408 164.597   3
  -1  -5 -10 563.584 227.843   3
  -1  -5 -11-114.252 142.680   3
  -1  -5 -12-138.068 171.839   3
   1   6 -16-5.14173 92.9282   3
  -1  -6  16 475.643 256.741   2
  -1  -6  15 180.292 160.151   2
   1   6 -15-68.9761 82.0323   3
  -1  -6  14 453.382 223.223   2
   1   6 -14 178.304 119.023   3
   1   6 -13 37.4361 75.9817   3
  -1  -6  13 415.099 197.379   2
   1   6 -12 240.798 105.952   3
  -1  -6  12 447.871 190.174   2
   1   6 -11 4376.46 435.718   3
  -1  -6  11 4699.13 512.207   2
   1   6 -10 162.116 70.1117   3
  -1  -6  10 519.819 188.585   2
  -1  -6   9 3747.37 404.076   3
  -1  -6   9 3174.11 381.326   2
   1   6  -9 3536.21 367.612   3
  -1  -6   8 5450.07 448.070   3
  -1  -6   8 5375.98 486.163   2
  -1  -6   7 65.6355 77.3193   3
  -1  -6   7 306.213 122.481   2
  -1  -6   6 11423.9 611.997   3
  -1  -6   6 11061.6 624.231   2
  -1  -6   5 4576.65 385.109   3
  -1  -6   5 4313.13 372.182   2
  -1  -6   4 7557.97 464.462   2
  -1  -6   4 8568.45 522.613   3
  -1  -6   3 7902.04 508.351   3
  -1  -6   3 6944.00 421.243   2
  -1  -6   2 382.117 134.662   3
  -1  -6   2 570.093 121.854   2
  -1  -6   1 2910.98 247.950   2
  -1  -6   1 3347.45 326.729   3
  -1  -6   0 3959.05 277.386   2
  -1  -6   0 4788.86 394.866   3
  -1  -6  -1 164.901 64.3893   2
  -1  -6  -1 128.677 59.5055   3
  -1  -6  -2 1571.05 166.840   2
  -1  -6  -2 1770.95 262.477   3
  -1  -6  -3-98.8955 114.912   3
  -1  -6  -4 473.889 139.147   3
  -1  -6  -5 369.903 126.818   3
  -1  -6  -6 157.710 130.822   3
  -1  -6  -7 151.262 126.832   3
  -1  -6  -8 187.271 146.935   3
  -1  -6  -9 234.034 109.855   3
  -1  -6 -10 543.452 196.341   3
  -1  -6 -11 65.6783 114.132   3
   1   7 -15-108.057 114.896   3
  -1  -7  15 85.7290 156.408   2
   1   7 -14 1005.00 239.861   3
  -1  -7  14 894.956 259.153   2
   1   7 -13 520.559 158.726   3
  -1  -7  13 726.561 246.875   2
   1   7 -12 6.48359 69.7426   3
  -1  -7  12-80.3768 116.942   2
  -1  -7  11 2085.45 324.493   3
  -1  -7  11 1654.23 307.937   2
  -1  -7  10 690.180 178.499   3
  -1  -7  10 597.300 195.067   2
  -1  -7   9 1101.87 215.401   3
  -1  -7   9 1455.97 277.656   2
  -1  -7   8 5184.20 460.168   3
  -1  -7   8 4762.12 467.671   2
  -1  -7   7 1338.66 226.026   3
  -1  -7   7 1235.16 233.548   2
  -1  -7   6 468.842 142.470   3
  -1  -7   6 457.148 125.973   2
  -1  -7   5 5014.04 431.794   3
  -1  -7   5 4372.86 389.070   2
  -1  -7   4-6.52037 95.5741   3
  -1  -7   4-27.8139 65.0032   2
  -1  -7   3 5781.50 411.452   2
  -1  -7   3 6744.31 489.455   3
  -1  -7   2 1513.63 233.158   3
  -1  -7   2 1466.94 207.656   2
  -1  -7   1 254.498 76.4025   2
  -1  -7   1 438.484 126.245   3
  -1  -7   0 1076.37 215.077   3
  -1  -7   0 681.420 125.372   2
  -1  -7  -1-211.640 134.834   3
  -1  -7  -1 44.6545 47.7912   2
  -1  -7  -2 605.902 167.412   3
  -1  -7  -3-19.2736 86.9931   3
  -1  -7  -4 1137.61 240.327   3
  -1  -7  -5 1258.24 264.129   3
  -1  -7  -6 222.582 140.623   3
  -1  -7  -7 601.273 217.203   3
  -1  -7  -8 644.150 232.289   3
  -1  -7  -9 116.295 113.453   3
  -1  -8  14 57.3411 128.392   2
  -1  -8  14-140.864 138.933   3
  -1  -8  13 1012.78 284.638   2
  -1  -8  13 995.924 242.135   3
  -1  -8  12 363.037 157.345   2
  -1  -8  12 454.472 175.145   3
  -1  -8  11 443.709 140.834   3
  -1  -8  11 428.588 163.891   2
  -1  -8  10 2259.41 330.949   3
  -1  -8  10 1863.42 345.103   2
  -1  -8   9 90.4912 69.0982   3
  -1  -8   9 102.966 83.1022   2
  -1  -8   8 975.119 225.320   2
  -1  -8   8 1451.95 252.092   3
  -1  -8   7 1234.77 235.736   2
  -1  -8   7 1490.19 263.507   3
  -1  -8   6 491.528 150.423   3
  -1  -8   6 228.303 61.1604   2
  -1  -8   5-39.2912 115.443   2
  -1  -8   5-38.0006 94.8165   3
  -1  -8   4 49.0935 90.5696   2
  -1  -8   4 53.3381 75.8769   3
  -1  -8   3 224.953 82.9083   2
  -1  -8   3 300.200 113.668   3
  -1  -8   2 152.099 105.946   3
  -1  -8   2 220.627 90.3727   2
  -1  -8   1 388.377 146.678   3
  -1  -8   1 97.7065 55.5175   2
  -1  -8   0 3201.09 376.394   3
  -1  -8   0 2614.27 278.434   2
  -1  -8  -1 67.1442 110.083   3
  -1  -8  -1 4.14697 59.8625   2
  -1  -8  -2 520.106 164.104   3
  -1  -8  -3 559.268 177.356   3
  -1  -8  -4 57.8546 78.9593   3
  -1  -8  -5 206.895 135.479   3
  -1  -8  -6 392.400 170.794   3
  -1  -8  -7 19.5160 95.9995   3
  -1  -8  -8-219.618 170.915   3
  -1  -9  13-115.621 130.744   2
  -1  -9  13 83.3269 131.037   3
  -1  -9  12 115.530 86.6851   2
  -1  -9  12 163.164 113.804   3
  -1  -9  11-12.3017 72.7451   3
  -1  -9  11-148.378 113.833   2
  -1  -9  10 384.246 145.645   3
  -1  -9  10 125.293 88.2809   2
  -1  -9   9-249.579 176.238   2
  -1  -9   9-104.148 78.1859   3
  -1  -9   8 318.854 132.604   2
  -1  -9   8 426.894 118.591   3
  -1  -9   7 176.320 63.6496   2
  -1  -9   7 391.759 130.168   3
  -1  -9   6-118.401 111.598   2
  -1  -9   6 112.399 76.1687   3
  -1  -9   5 4834.84 470.176   3
  -1  -9   5 4165.53 427.880   2
  -1  -9   4 1100.88 225.750   2
  -1  -9   4 1897.20 311.953   3
  -1  -9   3 2795.35 333.883   2
  -1  -9   3 2910.88 374.090   3
  -1  -9   2 5614.67 532.919   3
  -1  -9   2 4432.88 406.933   2
  -1  -9   1 960.650 254.076   3
  -1  -9   1 620.989 157.768   2
  -1  -9   0 994.086 210.555   3
  -1  -9  -1 600.996 161.315   3
  -1  -9  -2-178.964 143.739   3
  -1  -9  -3 1052.94 265.696   3
  -1  -9  -4 62.9489 108.708   3
  -1  -9  -5 177.961 139.867   3
  -1  -9  -6 385.223 207.997   3
  -1 -10  11-51.6168 169.063   2
  -1 -10  11 276.794 115.867   3
  -1 -10  10 283.227 91.0258   2
  -1 -10  10 537.530 147.147   3
  -1 -10   9 121.802 94.0927   3
  -1 -10   9 16.5632 145.847   2
  -1 -10   8 340.280 146.596   2
  -1 -10   8 520.797 179.119   3
  -1 -10   7 940.404 233.070   3
  -1 -10   7 959.362 242.876   2
  -1 -10   6 70.3429 92.3875   2
  -1 -10   6 114.713 74.0388   3
  -1 -10   5 626.085 179.294   3
  -1 -10   5 677.572 187.472   2
  -1 -10   4 1271.21 265.401   3
  -1 -10   4 678.839 170.872   2
  -1 -10   3 212.267 137.182   3
  -1 -10   3 22.4182 77.8614   2
  -1 -10   2 1035.25 261.430   3
  -1 -10   2 563.677 158.913   2
  -1 -10   1 436.954 155.915   3
  -1 -10   0 189.464 124.721   3
  -1 -10  -1 400.040 159.382   3
  -1 -10  -2 71.9632 97.3919   3
  -1 -10  -3 66.7720 135.651   3
  -1 -10  -4 171.673 198.481   3
  -1 -11   8 283.731 161.534   2
  -1 -11   8-60.3766 115.952   3
  -1 -11   7 300.252 165.879   3
  -1 -11   7 107.470 81.2971   2
  -1 -11   6 560.246 210.139   3
  -1 -11   6 330.886 149.186   2
  -1 -11   5 55.2229 66.2992   2
  -1 -11   5 11.2744 82.1522   3
  -1 -11   4 288.965 163.345   3
  -1 -11   4 24.2156 88.0758   2
  -1 -11   3-120.495 130.648   3
  -1 -11   2-72.8795 147.452   3
  -1 -11   1 182.158 115.287   3
  -1 -11   0-94.6528 137.529   3
   2 -12  -2 52.7824 147.546   3
   2 -12  -2-130.620 132.170   2
   2 -12  -1-150.388 179.878   2
   2 -12  -1-40.3293 127.092   3
   2 -12   0 53.2294 95.8933   2
   2 -12   0-53.3042 109.983   3
   2 -12   1-33.1984 107.485   2
   2 -12   1-50.4340 73.6822   3
   2 -12   2 235.105 136.896   3
   2 -12   2 324.294 175.599   2
   2 -12   3-45.9053 72.3097   3
   2 -12   3 75.5827 101.536   2
   2 -12   4 223.640 125.094   2
   2 -12   4 299.100 139.635   3
   2 -12   5 235.603 138.062   3
   2 -12   5 51.7732 90.3096   2
   2 -12   6 313.562 174.706   2
   2 -12   7 401.024 176.660   2
   2 -11  -5 130.859 88.2560   3
   2 -11  -4 226.518 143.345   3
   2 -11  -4-1.87797 115.578   2
   2 -11  -3 214.947 126.170   2
   2 -11  -3 275.665 160.984   3
   2 -11  -2 41.3522 114.356   3
   2 -11  -2-32.7338 98.8854   2
   2 -11  -1 565.983 174.012   2
   2 -11  -1 915.515 238.702   3
   2 -11   0 543.182 141.648   3
   2 -11   0 603.928 188.195   2
   2 -11   1 225.004 123.790   3
   2 -11   1-163.188 110.910   2
   2 -11   2 1138.90 242.776   3
   2 -11   2 1376.47 299.198   2
   2 -11   3 393.882 155.125   3
   2 -11   3 308.894 171.129   2
   2 -11   4 389.813 141.810   3
   2 -11   4 272.105 127.559   2
   2 -11   5 1688.18 262.968   3
   2 -11   5 2199.78 379.790   2
   2 -11   6 77.1759 75.8396   3
   2 -11   6 122.425 133.681   2
   2 -11   7 788.739 237.920   2
   2 -11   8 760.498 243.741   2
   2 -11   9 49.2799 97.5134   2
   2 -11  10 20.8862 109.038   2
   2 -10  -8 18.3027 142.264   3
   2 -10  -7 120.003 171.156   3
   2 -10  -6 247.782 140.159   3
   2 -10  -5 406.686 197.725   3
   2 -10  -5 224.184 132.523   2
   2 -10  -4 235.709 166.193   3
   2 -10  -4 84.7063 100.956   2
   2 -10  -3 863.751 228.068   3
   2 -10  -3 574.197 197.745   2
   2 -10  -2 897.782 214.470   3
   2 -10  -2 791.748 225.705   2
   2 -10  -1 176.275 126.922   2
   2 -10  -1 465.399 159.103   3
   2 -10   0 4610.92 453.407   3
   2 -10   0 4363.90 483.274   2
   2 -10   1 252.567 115.078   3
   2 -10   1 150.954 100.991   2
   2 -10   2 2524.00 364.144   2
   2 -10   2 2551.55 311.244   3
   2 -10   3 2268.17 347.613   2
   2 -10   3 2088.90 277.122   3
   2 -10   4-50.0579 56.3728   3
   2 -10   4-88.6382 92.1622   2
   2 -10   5 1368.14 223.311   3
   2 -10   5 1551.47 294.363   2
   2 -10   6 731.690 162.916   3
   2 -10   6 702.967 198.914   2
   2 -10   7 286.764 115.629   3
   2 -10   7 351.388 152.392   2
   2 -10   8 528.615 190.306   2
   2 -10   9-58.2392 84.6799   2
   2 -10  10 538.416 219.365   2
   2 -10  11 47.7705 101.020   2
   2  -9 -10-83.5741 96.9265   3
   2  -9  -9-112.491 126.837   3
   2  -9  -8 902.965 236.893   3
   2  -9  -7 456.093 167.060   2
   2  -9  -7 304.126 200.496   3
   2  -9  -6 407.668 158.166   2
   2  -9  -6 539.625 197.996   3
   2  -9  -5 2040.36 334.506   3
   2  -9  -5 2006.53 318.527   2
   2  -9  -4 123.694 64.0690   2
   2  -9  -4 355.966 146.072   3
   2  -9  -3 2554.94 362.184   3
   2  -9  -3 2155.92 327.597   2
   2  -9  -2 3094.72 381.843   2
   2  -9  -2 3492.72 389.263   3
   2  -9  -1 52.2220 79.8757   3
   2  -9  -1 14.6285 81.8159   2
   2  -9   0 4473.20 409.143   3
   2  -9   0 4711.87 460.256   2
   2  -9   1 2568.91 347.192   2
   2  -9   1 2512.45 289.031   3
   2  -9   2 246.997 96.0874   3
   2  -9   2 72.0430 59.5310   2
   2  -9   3 4010.37 435.287   2
   2  -9   3 4256.44 342.011   3
   2  -9   4 607.610 113.306   3
   2  -9   4 776.258 182.397   2
   2  -9   5 1296.63 189.155   3
   2  -9   5 902.127 200.564   2
   2  -9   6 2603.59 267.423   3
   2  -9   6 2505.61 358.137   2
   2  -9   7 63.1161 57.7542   2
   2  -9   7 198.361 78.7764   3
   2  -9   8 1014.86 245.511   2
   2  -9   9 162.504 113.177   2
   2  -9  10 1429.36 320.617   2
   2  -9  11 812.321 234.545   2
   2  -9  12-84.5811 134.934   2
   2  -9  13 420.360 206.144   2
   2  -8 -11 153.615 116.565   3
   2  -8 -10 246.572 156.131   3
   2  -8  -9 112.916 102.363   3
   2  -8  -8 534.511 175.808   3
   2  -8  -7 2563.99 347.404   2
   2  -8  -7 3230.04 441.406   3
   2  -8  -6 154.412 106.606   2
   2  -8  -6 266.894 154.443   3
   2  -8  -5 1975.88 311.410   2
   2  -8  -5 2026.24 309.442   3
   2  -8  -4 2041.90 288.740   3
   2  -8  -4 1657.12 266.619   2
   2  -8  -3 139.124 80.1847   2
   2  -8  -3-53.2624 67.8951   3
   2  -8  -2 2514.20 326.243   2
   2  -8  -2 3186.11 349.931   3
   2  -8  -1 747.845 150.825   3
   2  -8  -1 736.125 185.803   2
   2  -8   0 2598.19 320.439   2
   2  -8   0 2960.56 303.566   3
   2  -8   1 492.364 122.670   3
   2  -8   1 388.110 133.122   2
   2  -8   2 682.642 115.501   3
   2  -8   2 580.308 143.462   2
   2  -8   3 1158.85 158.851   3
   2  -8   3 1278.42 223.398   2
   2  -8   4 950.266 210.195   2
   2  -8   4 800.856 135.510   3
   2  -8   5 7427.06 407.241   3
   2  -8   5 7798.33 591.617   2
   2  -8   6 2242.15 325.977   2
   2  -8   6 1965.39 206.582   3
   2  -8   7 717.898 186.380   2
   2  -8   7 613.326 117.832   3
   2  -8   8 1873.75 309.974   2
   2  -8   8 1284.18 168.782   3
   2  -8   9 1301.51 272.596   2
  -2   8  -9 1712.28 277.928   4
   2  -8  10-193.116 146.635   2
  -2   8 -10 339.298 159.175   4
   2  -8  11 394.087 137.346   2
  -2   8 -11 651.330 193.707   4
   2  -8  12-95.1227 145.667   2
  -2   8 -12 225.592 140.359   4
  -2   8 -13 372.016 150.858   4
   2  -8  13 63.4829 105.971   2
   2  -8  14-208.045 145.195   2
   2  -7 -12 898.946 299.939   3
   2  -7 -11 294.358 174.777   3
   2  -7 -10-177.796 157.853   3
   2  -7  -9 15.1483 81.6451   3
   2  -7  -8-129.130 113.480   3
   2  -7  -7-4.19544 97.9481   3
   2  -7  -7 52.4360 80.7444   2
   2  -7  -6 387.898 131.245   3
   2  -7  -6 373.611 126.796   2
   2  -7  -5 498.297 168.548   3
   2  -7  -5 303.628 109.071   2
   2  -7  -4 2275.51 296.888   3
   2  -7  -4 1989.85 267.842   2
   2  -7  -3 358.315 133.719   3
   2  -7  -3 276.241 111.730   2
   2  -7  -2 5503.00 442.581   2
   2  -7  -2 5579.89 415.917   3
   2  -7  -1 850.823 182.678   2
   2  -7  -1 797.919 147.283   3
   2  -7   0 5352.93 442.270   2
   2  -7   0 5844.34 389.169   3
   2  -7   1 8233.28 430.391   3
   2  -7   1 7980.32 521.842   2
   2  -7   2 638.463 115.203   3
   2  -7   2 743.521 175.402   2
   2  -7   3 6125.97 467.221   2
   2  -7   3 6076.67 335.665   3
   2  -7   4 8809.78 390.155   3
   2  -7   4 8420.90 560.558   2
   2  -7   5 103.814 84.4542   2
   2  -7   5 31.4388 33.8181   3
   2  -7   6 5710.98 314.052   3
  -2   7  -6 6307.11 473.581   4
   2  -7   6 5673.72 481.602   2
   2  -7   7 431.077 159.479   2
  -2   7  -7 586.940 164.528   4
   2  -7   7 381.135 95.5378   3
   2  -7   8 588.992 154.551   2
   2  -7   8 410.565 93.0186   3
  -2   7  -8 698.153 168.673   4
  -2   7  -9 2771.71 326.274   4
   2  -7   9 2670.01 362.397   2
   2  -7  10-16.8372 96.2991   2
  -2   7 -10 147.678 103.039   4
  -2   7 -11 548.430 153.604   4
   2  -7  11 480.724 165.643   2
   2  -7  12 573.493 185.921   2
  -2   7 -12 725.671 169.952   4
   2  -7  13-107.289 117.144   2
  -2   7 -13-75.3413 100.668   4
   2  -7  14-45.4966 131.013   2
   2  -6 -13-21.6836 110.414   3
   2  -6 -12 667.976 261.685   3
   2  -6 -11 130.385 92.8956   3
   2  -6 -10 99.9566 81.2727   3
   2  -6  -9 3642.71 462.842   3
   2  -6  -8 303.996 138.021   3
   2  -6  -7 4107.28 405.456   2
   2  -6  -7 4687.04 466.959   3
   2  -6  -6 1758.96 257.978   2
   2  -6  -6 1967.81 296.941   3
   2  -6  -5 2819.53 318.325   2
   2  -6  -5 2986.85 334.326   3
   2  -6  -4 5354.99 422.346   2
   2  -6  -4 5477.98 428.704   3
   2  -6  -3-4.27620 58.4827   3
   2  -6  -3 5.38572 53.2734   2
   2  -6  -2 9527.51 501.975   3
   2  -6  -2 9819.41 551.648   2
   2  -6  -1 10817.3 581.806   2
   2  -6  -1 11031.3 501.131   3
   2  -6   0 1716.70 240.694   2
   2  -6   0 1815.73 199.748   3
   2  -6   1 11996.4 592.350   2
   2  -6   1 11951.8 461.050   3
   2  -6   2 9930.29 392.520   3
   2  -6   2 10060.5 547.882   2
   2  -6   3 1780.66 158.491   3
   2  -6   3 1961.49 254.972   2
  -2   6  -3 1970.12 253.566   4
   2  -6   4 7222.63 312.452   3
   2  -6   4 7619.77 499.723   2
  -2   6  -4 7860.11 492.494   4
  -2   6  -5 594.109 137.758   4
   2  -6   5 702.105 153.698   2
   2  -6   5 471.240 77.1265   3
  -2   6  -6 4004.11 354.978   4
   2  -6   6 3851.64 381.538   2
   2  -6   6 3922.25 243.798   3
   2  -6   7 1303.36 223.582   2
  -2   6  -7 1782.81 233.489   4
   2  -6   7 1412.54 154.586   3
   2  -6   8 92.3914 73.7680   2
  -2   6  -8 125.259 58.9087   4
   2  -6   8 170.261 55.1228   3
  -2   6  -9 1756.66 244.177   4
   2  -6   9 1724.96 273.424   2
   2  -6  10-149.817 112.472   2
  -2   6 -10-95.5117 117.342   4
   2  -6  11 61.5574 93.1411   2
  -2   6 -11-0.40830 92.0403   4
  -2   6 -12-118.415 129.903   4
   2  -6  12 125.214 85.6446   2
   2  -6  13-38.4271 128.381   2
  -2   6 -13-230.022 142.918   4
   2  -6  14 60.1567 70.3102   2
   2  -6  15 147.665 90.3135   2
   2  -5 -14 174.034 99.8312   3
   2  -5 -13-102.485 86.8244   3
   2  -5 -12 690.870 241.852   3
   2  -5 -11 427.395 201.815   3
   2  -5 -10 877.711 237.107   3
   2  -5  -9-258.538 166.775   3
   2  -5  -8 425.481 131.324   3
   2  -5  -7 5055.51 460.156   3
   2  -5  -7 5113.03 424.204   2
   2  -5  -6 10596.5 592.864   2
   2  -5  -6 10428.8 625.333   3
   2  -5  -5 477.548 123.262   3
   2  -5  -5 318.021 113.701   2
   2  -5  -4 20777.3 774.188   3
   2  -5  -4 22043.9 816.127   2
   2  -5  -3 5798.60 378.207   3
   2  -5  -3 5969.47 408.016   2
   2  -5  -2 4633.47 326.502   3
   2  -5  -2 4082.06 341.822   2
   2  -5  -1 26678.3 701.021   3
   2  -5  -1 26318.7 825.533   2
   2  -5   0 1772.20 174.137   3
   2  -5   0 1496.59 200.198   2
   2  -5   1 11343.4 386.388   3
   2  -5   1 10848.7 528.772   2
  -2   5  -1 11458.2 537.754   4
   2  -5   2 11758.1 551.369   2
  -2   5  -2 12232.5 551.957   4
   2  -5   2 11478.7 350.101   3
   2  -5   3 465.381 118.472   2
   2  -5   3 404.487 64.8779   3
  -2   5  -3 406.450 108.488   4
   2  -5   4 4793.95 211.505   3
  -2   5  -4 5477.83 381.792   4
   2  -5   4 5364.89 387.022   2
   2  -5   5 1155.42 190.358   2
   2  -5   5 1161.56 113.393   3
  -2   5  -5 1376.26 190.411   4
  -2   5  -6 302.570 77.4214   4
   2  -5   6 263.251 56.0788   3
   2  -5   6 425.254 122.024   2
  -2   5  -7 531.706 85.6030   3
   2  -5   7 539.553 130.437   2
  -2   5  -8 326.985 74.4475   3
   2  -5   8 281.994 104.743   2
   2  -5   9 2116.41 301.198   2
  -2   5  -9 1646.36 175.187   3
   2  -5  10 156.136 91.9228   2
  -2   5 -10 319.851 94.7817   3
  -2   5 -11 790.829 149.392   3
   2  -5  11 874.914 200.673   2
   2  -5  12 768.040 185.388   2
   2  -5  13-70.3909 98.9615   2
   2  -5  14 447.384 183.241   2
   2  -5  15 231.992 143.671   2
   2  -4 -15 101.267 134.128   3
   2  -4 -14 258.635 150.489   3
   2  -4 -13 28.8199 81.3186   3
   2  -4 -12 1832.76 350.913   3
   2  -4 -11 2084.47 348.660   3
   2  -4 -10-28.4941 69.4438   3
   2  -4  -9 6914.26 578.740   3
   2  -4  -8 5914.05 523.542   3
   2  -4  -7 485.485 152.447   3
   2  -4  -6 15469.3 673.661   2
   2  -4  -6 15693.6 735.947   3
   2  -4  -5 1595.85 213.339   2
   2  -4  -5 1767.71 229.153   3
   2  -4  -4 2082.82 240.490   3
   2  -4  -4 2236.55 252.266   2
   2  -4  -3 6752.86 380.472   3
   2  -4  -3 6808.61 412.250   2
   2  -4  -2 954.708 154.410   2
   2  -4  -2 1081.45 142.970   3
   2  -4  -1 791.002 108.316   3
   2  -4  -1 609.792 121.931   2
  -2   4   0 1293.37 175.507   4
   2  -4   0 1045.71 111.891   3
   2  -4   0 928.263 149.378   2
   2  -4   1 5172.76 207.630   3
  -2   4  -1 4986.69 327.364   4
   2  -4   1 5188.02 332.575   2
  -2   4  -2 14557.2 568.790   4
   2  -4   2 14317.0 299.065   3
   2  -4   2 14762.4 567.191   2
   2  -4   3 986.440 157.418   2
  -2   4  -3 689.921 84.0475   4
   2  -4   3 915.571 64.8222   3
   2  -4   4 10227.2 247.494   3
   2  -4   4 10694.2 518.745   2
   2  -4   5 2981.44 287.299   2
  -2   4  -6 11659.7 357.420   3
   2  -4   6 12195.2 601.583   2
  -2   4  -7 16593.9 483.624   3
   2  -4   7 16879.0 732.727   2
   2  -4   8 4.05565 84.5269   2
  -2   4  -8 169.789 60.1097   3
  -2   4  -9 4192.19 300.770   3
   2  -4   9 4512.79 414.570   2
  -2   4 -10 2597.44 247.221   3
   2  -4  10 2845.32 346.630   2
   2  -4  11-172.427 108.976   2
  -2   4 -11-38.9791 49.3602   3
   2  -4  12 303.079 101.024   2
  -2   4 -12 279.747 115.297   3
   2  -4  13 206.990 101.946   2
   2  -4  14-2.97221 101.378   2
   2  -4  15 59.7489 76.3644   2
   2  -3 -16 41.3738 129.410   3
   2  -3 -15-133.128 184.642   3
   2  -3 -14 80.0099 114.295   3
   2  -3 -13 1394.76 300.380   3
   2  -3 -12-36.9373 94.1119   3
   2  -3 -11 2351.42 362.247   3
   2  -3 -10 2235.33 324.256   3
   2  -3  -9 162.607 130.216   3
   2  -3  -8 1917.26 280.220   3
   2  -3  -7 312.512 144.118   3
   2  -3  -6 6788.21 465.679   3
   2  -3  -6 6299.63 419.578   2
   2  -3  -5 767.066 137.357   2
   2  -3  -5 828.472 150.166   3
   2  -3  -4 999.596 161.061   2
   2  -3  -4 954.745 146.843   3
   2  -3  -3 12633.4 486.120   3
   2  -3  -3 12024.9 510.362   2
   2  -3  -2 1826.28 197.781   2
   2  -3  -2 1872.63 168.374   3
   2  -3  -1 19321.0 471.583   3
  -2   3   1 19086.9 563.318   4
   2  -3  -1 17746.4 574.340   2
   2  -3   0 15098.0 519.234   2
  -2   3   0 15763.7 522.911   4
   2  -3   0 16158.7 360.605   3
   2  -3   1 5926.16 167.502   3
   2  -3   1 5993.26 324.293   2
   2  -3   2 20769.8 608.230   2
   2  -3   3 4254.19 285.047   2
   2  -3   4 5123.78 328.985   2
  -2   3  -4 4596.22 144.718   3
   2  -3   5 9475.04 473.295   2
  -2   3  -5 8636.05 273.431   3
  -2   3  -6 1433.77 131.995   3
   2  -3   6 1560.90 196.700   2
   2  -3   6 1575.83 226.207   1
   2  -3   7 1749.77 226.926   2
  -2   3  -7 1516.58 150.306   3
   2  -3   7 1689.45 245.237   1
  -2   3  -8 2689.92 231.690   3
   2  -3   8 2650.93 291.847   2
   2  -3   8 2677.17 314.798   1
   2  -3   9 276.912 116.226   1
   2  -3   9 290.140 116.337   2
  -2   3  -9 229.641 78.7391   3
   2  -3  10 1823.00 285.812   1
  -2   3 -10 1805.34 221.909   3
   2  -3  10 1299.34 227.564   2
   2  -3  11 164.662 103.412   1
   2  -3  11 97.6049 66.3850   2
  -2   3 -11 191.999 78.1318   3
   2  -3  12-74.9547 109.398   2
   2  -3  12 14.0099 88.2922   1
  -2   3 -12-80.0336 71.7890   3
   2  -3  13 181.718 134.204   1
   2  -3  13-31.0780 88.6611   2
  -2   3 -13-12.2150 87.5373   3
   2  -3  14-104.536 113.486   2
   2  -3  14 130.590 108.731   1
   2  -3  15 77.1227 98.4261   2
   2  -2 -16 300.584 147.153   3
   2  -2 -15-62.2294 131.313   3
   2  -2 -14 349.221 156.961   3
   2  -2 -13 950.428 256.194   3
   2  -2 -12-70.3991 126.031   3
   2  -2 -11 889.260 200.387   3
   2  -2 -10 367.445 118.183   3
   2  -2  -9-57.7744 80.3358   3
   2  -2  -8 5358.94 445.437   3
   2  -2  -7 431.053 149.055   3
   2  -2  -6 7067.16 443.635   3
   2  -2  -5 6706.23 401.952   2
   2  -2  -5 6635.82 405.119   3
   2  -2  -4 7512.03 400.012   2
   2  -2  -4 7667.82 403.835   3
   2  -2  -3 29771.7 762.392   2
   2  -2  -3 29775.6 696.246   3
  -2   2   2 62233.7 882.889   4
   2  -2  -2 62934.0 896.530   3
   2  -2  -2 62926.1 1035.84   2
   2  -2  -1 36248.2 591.032   3
   2  -2  -1 35545.3 744.269   2
   2  -2   0 29061.9 440.485   3
   2  -2   0 30225.8 657.257   2
   2  -2   1 4871.49 259.488   2
   2  -2   2 21368.0 656.409   1
   2  -2   2 20878.1 548.295   2
   2  -2   3 10277.2 400.438   2
   2  -2   3 9737.76 467.208   1
  -2   2  -3 9263.50 204.033   3
   2  -2   4 115.687 28.7911   2
   2  -2   4 40.5833 55.4662   1
   2  -2   5 16935.2 679.949   1
  -2   2  -5 16905.2 437.414   3
   2  -2   5 17464.3 588.132   2
   2  -2   6 656.109 145.805   1
   2  -2   6 708.329 130.047   2
  -2   2  -6 725.729 103.838   3
   2  -2   7 991.553 192.286   1
   2  -2   7 1208.74 167.636   2
  -2   2  -7 1081.24 136.818   3
   2  -2   8 904.042 162.578   2
   2  -2   8 707.303 161.415   1
  -2   2  -8 763.874 133.939   3
   2  -2   9 49.2547 47.6739   1
   2  -2   9-38.5008 40.9539   2
   2  -2  10 289.560 99.2997   2
   2  -2  10 175.766 102.937   1
  -2   2 -10 176.553 76.2163   3
   2  -2  11-45.3263 90.6714   1
   2  -2  11-23.3359 74.7017   2
  -2   2 -11-39.4780 85.1679   3
   2  -2  12 78.2640 81.4135   2
   2  -2  12 34.8674 66.1550   1
  -2   2 -12-121.413 106.558   3
   2  -2  13-7.41021 79.1275   1
   2  -2  13 94.1119 107.851   2
  -2   2 -13 89.7188 63.9245   3
  -2   2 -14-15.0546 108.941   3
   2  -2  14 25.7816 70.5310   1
   2  -2  14 91.1404 106.055   2
   2  -2  15 109.650 132.149   1
   2  -2  15 130.381 101.857   2
   2  -1 -17 37.2702 120.608   3
   2  -1 -16-11.4329 107.852   3
   2  -1 -15 172.713 158.487   3
   2  -1 -14 34.3395 117.110   3
   2  -1 -13-109.916 143.382   3
   2  -1 -12-56.0298 118.044   3
   2  -1 -11 2367.32 334.430   3
   2  -1 -10 2753.06 344.035   3
   2  -1  -9 211.901 99.5727   3
   2  -1  -8 16318.2 732.942   3
   2  -1  -7 3658.97 329.820   3
   2  -1  -6 3704.40 311.629   3
   2  -1  -5 49686.1 1036.11   3
   2  -1  -4 1844.09 191.894   3
   2  -1  -3 12452.9 445.617   3
  -2   1   3 11886.8 323.549   4
   2  -1  -3 12113.8 450.125   2
   2  -1  -2 63071.5 909.748   3
   2  -1  -2 63416.7 955.146   2
   2  -1  -1 4074.61 209.660   3
   2  -1  -1 4263.38 229.158   2
   2  -1  -1 3765.65 218.735   1
   2  -1   0 58268.7 696.618   3
   2  -1   0 58794.5 902.366   1
   2  -1   0 58630.3 816.236   2
   2  -1   1 192093. 1790.99   1
   2  -1   1 190522. 1432.94   2
   2  -1   2 4643.73 223.948   2
   2  -1   2 5103.76 318.296   1
   2  -1   3 50356.5 1072.48   1
   2  -1   3 49228.9 774.862   2
  -2   1  -3 49138.1 650.972   3
   2  -1   4 1899.11 226.898   1
  -2   1  -4 2307.30 163.254   3
   2  -1   4 2073.65 170.592   2
  -2   1  -5 6804.15 316.843   3
   2  -1   5 6581.18 327.119   2
  -2   1  -6 25.5886 32.4466   3
   2  -1   6 85.6436 55.3071   2
   2  -1   6 10.8452 43.1720   1
   2  -1   7 905.597 140.021   2
   2  -1   7 904.147 178.809   1
  -2   1  -7 948.242 136.339   3
   2  -1   8 1827.81 272.307   1
  -2   1  -8 2180.44 239.724   3
   2  -1   8 1684.03 208.478   2
   2  -1   9 63.0695 43.0699   2
   2  -1   9 4.42535 52.9703   1
  -2   1  -9 48.0372 68.8401   3
   2  -1  10 1690.58 287.366   1
  -2   1 -10 1563.92 231.728   3
   2  -1  10 1345.75 212.635   2
   2  -1  11 566.550 172.778   1
  -2   1 -11 606.888 156.818   3
   2  -1  11 731.471 161.902   2
   2  -1  12 137.366 101.984   2
  -2   1 -12-50.1735 69.7237   3
   2  -1  12-7.32216 69.5539   1
   2  -1  13 735.225 216.264   1
  -2   1 -13 693.174 180.876   3
   2  -1  13 636.850 175.637   2
   2  -1  14-26.3365 74.1102   2
  -2   1 -14-260.131 153.475   3
   2  -1  14-99.8099 121.612   1
   2  -1  15 33.9181 70.3391   1
  -2   1 -15 22.3487 102.930   3
   2   0 -17-67.9603 101.062   3
   2   0 -16 163.623 112.500   3
   2   0 -15-137.987 139.658   3
   2   0 -14 1.25389 81.9667   3
   2   0 -13 3062.51 421.419   3
   2   0 -12 1122.42 234.454   3
   2   0 -11 3052.93 378.032   3
   2   0 -10 8581.43 592.813   3
   2   0  -9 640.774 165.940   3
   2   0  -8 7522.45 505.112   3
   2   0  -7 15187.5 659.488   3
   2   0  -6 39.4507 66.1863   3
   2   0  -5 20483.4 692.963   3
   2   0  -4 25666.3 716.151   3
   2   0  -3 567.900 102.722   3
   2   0  -3 393.259 56.9725   1
   2   0  -2 55184.9 737.878   1
   2   0  -2 54638.1 912.687   3
   2   0  -1 26767.1 588.467   3
   2   0  -1 27717.9 535.497   2
   2   0   0 103.118 41.1766   2
  -2   0   0 268.738 55.7128   3
  -2   0  -1 82716.6 930.598   3
   2   0   1 83110.8 811.966   2
  -2   0  -2 39897.0 653.808   3
   2   0   2 40425.0 549.420   2
  -2   0  -3 6576.30 296.304   3
   2   0   3 6369.57 233.965   2
  -2   0  -4 1036.46 135.577   3
   2   0   4 1053.42 100.306   2
  -2   0  -5 10103.6 430.444   3
   2   0   5 9518.71 348.612   2
   2   0   6 1470.80 148.201   2
  -2   0  -6 1426.67 182.468   3
  -2   0  -7 127.113 60.9138   3
   2   0   7 44.6809 42.7141   2
  -2   0  -8 1727.39 225.374   3
   2   0   8 1575.68 182.532   2
   2   0   9 412.510 103.214   2
  -2   0  -9 322.371 102.638   3
   2   0  10 391.009 110.093   2
  -2   0 -10 575.876 148.677   3
   2   0  11 538.630 137.645   2
  -2   0 -11 732.461 190.435   3
   2   0  12 129.115 101.010   1
   2   0  12 2.85857 56.4629   2
  -2   0 -12 8.35256 82.0827   3
   2   0  13 195.785 91.1458   2
   2   0  13-139.051 140.597   1
  -2   0 -13 241.729 145.050   3
   2   0  14 106.522 85.2608   1
  -2   0 -14 1.17897 87.1161   3
   2   1 -17 129.866 117.222   3
   2   1 -16 622.467 224.272   3
   2   1 -15 593.289 203.469   3
   2   1 -14 758.600 223.009   3
   2   1 -13 4.51628 78.2337   3
   2   1 -12 793.375 196.541   3
   2   1 -11 569.929 172.402   3
   2   1 -10 4957.21 440.248   3
   2   1  -9 4584.28 407.557   3
   2   1  -8 78.5489 47.5377   3
   2   1  -7 8863.68 508.778   3
   2   1  -6 1072.31 159.252   3
   2   1  -5 9526.31 468.518   3
   2   1  -4 9513.61 443.286   3
   2   1  -3 13633.4 518.181   3
   2   1  -2 28883.5 699.615   3
  -2  -1   1 15003.4 482.462   3
  -2  -1   0 2811.80 207.178   3
  -2  -1  -1 50957.4 862.958   3
  -2  -1  -2 121.599 48.5215   3
   2   1   3 13097.5 247.345   2
  -2  -1  -3 13460.4 485.712   3
   2   1   4 1756.20 108.166   2
  -2  -1  -4 1690.18 188.251   3
  -2  -1  -5 3375.15 282.126   3
   2   1   5 2818.88 159.406   2
   2   1   6 4207.71 223.569   2
  -2  -1  -6 4731.83 357.968   3
  -2  -1  -7 1720.69 224.589   3
   2   1   7 1440.12 144.744   2
   2   1   8 404.785 94.9211   2
  -2  -1  -8 561.507 145.557   3
  -2  -1  -9 794.041 173.860   3
   2   1   9 650.497 119.163   2
   2   1  10 8.81645 65.8359   2
  -2  -1 -10-132.224 104.677   3
   2   1  11 103.362 62.1157   2
  -2  -1 -11-204.487 143.495   3
  -2  -1 -12 322.330 166.619   3
  -2  -1 -13 174.593 142.360   3
   2   1  14-112.722 113.186   1
  -2  -1 -14-5.20100 93.3400   3
   2   2 -17 332.556 155.332   3
   2   2 -16 126.790 133.665   3
   2   2 -15 156.685 120.350   3
   2   2 -14 2111.25 348.559   3
   2   2 -13-37.4178 115.850   3
   2   2 -12 3987.95 445.087   3
   2   2 -11 1017.04 203.972   3
   2   2 -10 594.197 153.759   3
   2   2  -9 3295.78 345.089   3
   2   2  -8 181.240 74.6144   3
   2   2  -7 15409.0 677.148   3
   2   2  -6 858.817 142.929   3
   2   2  -5 5094.61 364.394   3
   2   2  -4 5489.28 366.989   3
   2   2  -3 427.547 104.910   3
  -2  -2   2 29802.3 767.868   3
  -2  -2   1 16806.7 579.138   3
  -2  -2   0-56.6473 48.3492   3
  -2  -2  -1 11063.3 467.386   3
  -2  -2  -2 2460.11 227.510   3
  -2  -2  -3 2746.48 245.570   3
  -2  -2  -4 7062.24 419.555   3
  -2  -2  -5 228.997 91.5285   3
  -2  -2  -6 212.287 100.853   3
   2   2   6 120.792 26.3362   2
  -2  -2  -7 1624.86 251.411   3
  -2  -2  -8 20.3955 83.7363   3
  -2  -2  -9 587.194 172.398   3
  -2  -2 -10-246.631 118.271   3
  -2  -2 -11-39.0734 98.4697   3
  -2  -2 -12-348.184 192.783   3
  -2  -2 -13 337.061 157.089   3
   2   3 -17 79.3149 162.276   3
   2   3 -16 251.112 138.554   3
   2   3 -15 101.933 73.7286   3
   2   3 -14 762.511 222.164   3
   2   3 -13 75.8882 106.580   3
   2   3 -12 3043.99 387.202   3
   2   3 -11 39.7741 53.3356   3
   2   3 -10 2789.49 326.730   3
   2   3  -9 6391.02 482.350   3
   2   3  -8 63.6490 59.3820   3
   2   3  -7 15953.4 727.090   3
   2   3  -6 17645.0 728.363   3
   2   3  -5 19826.4 740.966   3
   2   3  -4 46577.0 1104.34   3
  -2  -3   4 48777.8 1145.17   3
  -2  -3   3 6309.57 396.056   3
  -2  -3   2 9513.10 481.731   3
  -2  -3   1 11754.4 532.940   3
  -2  -3   0 1025.33 149.470   3
  -2  -3   0 1062.20 86.4193   2
  -2  -3  -1 3386.27 289.858   3
  -2  -3  -2 5035.92 361.700   3
  -2  -3  -3 99.1238 41.6439   3
  -2  -3  -4 1150.26 178.125   3
  -2  -3  -5 200.686 92.9783   3
  -2  -3  -6 152.650 79.5426   3
  -2  -3  -7 406.729 160.735   3
  -2  -3  -8 292.820 149.691   3
  -2  -3  -9 377.773 136.609   3
  -2  -3 -10 206.214 124.181   3
  -2  -3 -11 609.414 205.678   3
  -2  -3 -12 179.616 146.966   3
  -2  -3 -13-99.0188 139.211   3
   2   4 -17 137.795 119.192   3
   2   4 -16 83.7744 114.029   3
   2   4 -15-7.65730 77.7938   3
   2   4 -14 691.894 193.254   3
   2   4 -13 16.0012 83.1863   3
   2   4 -12 3539.34 415.031   3
   2   4 -11 2901.48 359.713   3
   2   4 -10 201.251 99.1457   3
   2   4  -9 12444.3 692.098   3
   2   4  -8 4892.39 411.904   3
   2   4  -7 879.040 178.692   3
   2   4  -6 2527.62 281.218   3
  -2  -4   5 3123.94 313.421   3
  -2  -4   4 782.295 163.206   3
  -2  -4   3 4096.97 338.896   3
  -2  -4   2 92.6494 64.4056   3
  -2  -4   2 341.212 88.1346   2
  -2  -4   1 9543.16 516.266   3
  -2  -4   1 8786.44 336.000   2
  -2  -4   0 726.208 80.9687   2
  -2  -4   0 687.749 140.943   3
  -2  -4  -1 2620.73 279.418   3
  -2  -4  -1 2043.45 114.961   2
  -2  -4  -2 751.428 158.189   3
  -2  -4  -3 1881.44 252.297   3
  -2  -4  -4 4489.42 397.728   3
  -2  -4  -5 593.029 150.996   3
  -2  -4  -6 1698.16 277.815   3
  -2  -4  -7 1523.15 279.290   3
  -2  -4  -8 90.6687 76.9491   3
  -2  -4  -9 771.564 217.880   3
  -2  -4 -10 265.339 155.917   3
  -2  -4 -11 52.8294 126.098   3
  -2  -4 -12 295.722 162.523   3
   2   5 -16 662.376 216.497   3
   2   5 -15-43.0402 110.044   3
   2   5 -14 1121.63 238.556   3
   2   5 -13 858.026 192.585   3
   2   5 -12-125.880 108.351   3
   2   5 -11 583.096 112.846   3
   2   5 -10 581.700 143.426   3
   2   5  -9 644.309 158.962   3
   2   5  -8 3214.08 351.355   3
  -2  -5   7 25.7959 101.514   3
  -2  -5   6 3410.56 354.720   3
  -2  -5   5 410.821 117.228   3
  -2  -5   4 552.497 142.402   3
  -2  -5   4 596.531 131.684   2
  -2  -5   3 4235.01 377.054   3
  -2  -5   3 3850.99 291.244   2
  -2  -5   2 98.1798 41.7642   2
  -2  -5   2 70.6686 62.9516   3
  -2  -5   1 4324.41 378.934   3
  -2  -5   1 3782.26 239.994   2
  -2  -5   0 1426.02 227.265   3
  -2  -5   0 969.399 108.108   2
  -2  -5  -1 512.568 154.874   3
  -2  -5  -2 3674.57 366.425   3
  -2  -5  -3-175.340 118.459   3
  -2  -5  -4 1990.70 299.380   3
  -2  -5  -5 1466.22 260.090   3
  -2  -5  -6-104.680 125.688   3
  -2  -5  -7 1094.89 237.577   3
  -2  -5  -8 405.669 166.456   3
  -2  -5  -9 218.230 141.403   3
  -2  -5 -10 106.589 115.962   3
  -2  -5 -11 112.944 94.1237   3
   2   6 -16 633.732 222.170   3
   2   6 -15 127.657 98.3479   3
   2   6 -14 134.999 85.8786   3
   2   6 -13 977.587 224.222   3
   2   6 -12-206.257 131.973   3
   2   6 -11 308.143 144.174   3
   2   6 -10 54.5696 70.2627   3
  -2  -6   9 512.079 150.503   3
  -2  -6   8 1175.39 219.305   3
  -2  -6   7-71.5813 104.158   3
  -2  -6   7 108.856 97.8921   2
  -2  -6   6 4960.53 422.405   2
  -2  -6   6 5647.79 469.002   3
  -2  -6   5 2766.57 339.058   3
  -2  -6   5 2361.43 278.402   2
  -2  -6   4-37.6830 76.1145   3
  -2  -6   4 37.5815 51.1109   2
  -2  -6   3 4914.34 435.526   3
  -2  -6   3 3789.19 303.942   2
  -2  -6   2-83.3875 78.1996   2
  -2  -6   2-57.2176 103.664   3
  -2  -6   1 2557.06 217.759   2
  -2  -6   1 3406.53 359.518   3
  -2  -6   0 3952.16 389.127   3
  -2  -6   0 2944.31 215.308   2
  -2  -6  -1 170.344 123.636   3
  -2  -6  -2 1046.99 201.614   3
  -2  -6  -3 1765.69 281.329   3
  -2  -6  -4 103.142 71.1997   3
  -2  -6  -5 431.450 151.313   3
  -2  -6  -6 42.3550 112.540   3
  -2  -6  -7 144.672 125.835   3
  -2  -6  -8 133.495 143.670   3
  -2  -6  -9 71.5010 145.667   3
   2   7 -15-80.8838 121.523   3
  -2  -7  15 4.86180 163.904   2
   2   7 -14 168.062 113.094   3
  -2  -7  14 96.5571 145.927   2
   2   7 -13 268.537 143.868   3
  -2  -7  13 667.546 231.568   2
  -2  -7  12-90.8381 139.711   3
  -2  -7  12 162.115 143.012   2
  -2  -7  11 596.957 165.920   3
  -2  -7  11 876.337 235.478   2
  -2  -7  10 3019.31 425.428   2
  -2  -7  10 2844.07 382.351   3
  -2  -7   9 114.743 92.3569   3
  -2  -7   9 171.580 93.7244   2
  -2  -7   8 2549.04 332.264   3
  -2  -7   8 2089.12 323.990   2
  -2  -7   7 965.136 207.337   2
  -2  -7   7 1027.59 227.378   3
  -2  -7   6 1471.90 276.762   3
  -2  -7   6 1347.61 226.704   2
  -2  -7   5 6625.31 537.154   3
  -2  -7   5 5725.84 449.641   2
  -2  -7   4 914.074 213.143   3
  -2  -7   4 601.425 148.632   2
  -2  -7   3 9422.20 514.189   2
  -2  -7   3 12292.2 718.716   3
  -2  -7   2 8294.97 616.582   3
  -2  -7   2 6142.15 402.659   2
  -2  -7   1 109.803 116.459   3
  -2  -7   1 41.2045 42.3819   2
  -2  -7   0 2467.17 339.829   3
  -2  -7  -1 1359.91 250.367   3
  -2  -7  -2-296.042 152.280   3
  -2  -7  -3 4.44439 85.7869   3
  -2  -7  -4-11.3027 90.1893   3
  -2  -7  -5-59.0708 119.291   3
  -2  -7  -6 202.345 158.830   3
  -2  -7  -7 223.451 155.786   3
  -2  -7  -8 161.258 190.196   3
  -2  -8  14 118.642 128.968   2
  -2  -8  14-113.809 138.892   3
  -2  -8  13 764.347 215.713   3
  -2  -8  13 881.517 277.393   2
  -2  -8  12-5.48414 83.4594   3
  -2  -8  12 350.766 188.446   2
  -2  -8  11 834.716 226.521   3
  -2  -8  11 659.337 216.741   2
  -2  -8  10 1181.47 259.134   3
  -2  -8  10 962.780 244.314   2
  -2  -8   9 66.3503 94.8281   2
  -2  -8   9-158.635 103.153   3
  -2  -8   8 2632.79 375.160   3
  -2  -8   8 2203.85 338.873   2
  -2  -8   7 2713.16 351.108   2
  -2  -8   7 3316.80 418.255   3
  -2  -8   6-202.068 163.699   3
  -2  -8   6 32.9323 58.7169   2
  -2  -8   5 326.527 123.479   3
  -2  -8   5 241.724 80.3802   2
  -2  -8   4 26.4393 70.6013   2
  -2  -8   4-11.1361 97.9780   3
  -2  -8   3 151.563 95.9945   3
  -2  -8   3 81.7201 69.2198   2
  -2  -8   2-31.6973 75.7736   2
  -2  -8   2 56.5773 75.1511   3
  -2  -8   1 497.818 166.757   3
  -2  -8   0 540.153 170.337   3
  -2  -8  -1-189.505 156.876   3
  -2  -8  -2 270.351 125.586   3
  -2  -8  -3 252.400 92.7717   3
  -2  -8  -4 85.2055 82.6902   3
  -2  -8  -5 532.548 214.583   3
  -2  -8  -6 36.2965 123.444   3
  -2  -9  12 1165.66 265.170   3
  -2  -9  12 956.371 268.407   2
  -2  -9  11 31.2110 80.6907   3
  -2  -9  11 67.8478 80.6784   2
  -2  -9  10 508.777 172.909   3
  -2  -9  10 281.872 139.939   2
  -2  -9   9 643.836 158.970   3
  -2  -9   9 579.579 163.798   2
  -2  -9   8 8.10991 96.5347   2
  -2  -9   8-143.597 168.548   3
  -2  -9   7 136.417 59.5630   2
  -2  -9   7 197.558 79.4256   3
  -2  -9   6 16.0487 98.6708   2
  -2  -9   6-169.277 143.973   3
  -2  -9   5 816.184 218.306   3
  -2  -9   5 717.253 190.211   2
  -2  -9   4 307.828 137.584   2
  -2  -9   4 451.180 165.861   3
  -2  -9   3 266.416 130.020   3
  -2  -9   3 162.091 106.109   2
  -2  -9   2 438.404 181.633   3
  -2  -9   1 74.8940 88.2956   3
  -2  -9   0 329.380 137.461   3
  -2  -9  -1 172.596 106.717   3
  -2  -9  -2 7.64556 117.203   3
  -2  -9  -3 328.109 150.333   3
  -2  -9  -4-215.952 160.286   3
  -2 -10  10 43.0713 94.3690   2
  -2 -10  10-165.759 167.853   3
  -2 -10   9-117.849 158.014   2
  -2 -10   9 190.742 141.848   3
  -2 -10   8-300.999 178.312   2
  -2 -10   8-103.623 131.190   3
  -2 -10   7 280.947 131.119   2
  -2 -10   7 460.062 188.538   3
  -2 -10   6 76.3071 105.367   2
  -2 -10   6 32.5000 121.852   3
  -2 -10   5 401.876 141.598   3
  -2 -10   5 430.689 162.425   2
  -2 -10   4 632.109 205.037   3
  -2 -10   3 78.8011 114.212   3
  -2 -10   2 464.603 196.793   3
  -2 -10   1-96.9543 158.185   3
  -2 -10   0 98.0485 85.3891   3
  -2 -10  -1 472.739 199.129   3
   3 -12  -3 1303.04 296.718   2
   3 -12  -3 1188.33 283.404   3
   3 -12  -2 167.290 144.829   3
   3 -12  -2 34.6014 117.817   2
   3 -12  -1 422.919 168.731   2
   3 -12  -1 387.336 168.472   3
   3 -12   0 738.558 234.845   3
   3 -12   0 622.796 227.488   2
   3 -12   1-66.9216 68.3856   3
   3 -12   1-32.2647 86.3345   2
   3 -12   2 415.063 157.150   3
   3 -12   2 24.1470 138.556   2
   3 -12   3-115.756 95.0156   2
   3 -12   4 47.9897 108.636   2
   3 -12   5 344.891 177.925   2
   3 -12   6-11.3655 143.272   2
   3 -12   7 256.234 137.786   2
   3 -11  -6 368.461 202.684   3
   3 -11  -6 91.1778 110.017   2
   3 -11  -5 733.162 219.789   2
   3 -11  -5 623.744 212.864   3
   3 -11  -4-3.21114 90.0402   3
   3 -11  -4-136.603 129.043   2
   3 -11  -3 844.278 207.192   3
   3 -11  -3 738.581 243.177   2
   3 -11  -2 75.9309 93.6968   3
   3 -11  -2 97.8658 115.623   2
   3 -11  -1 45.3201 105.135   3
   3 -11  -1-30.6338 86.6994   2
   3 -11   0 480.428 161.227   3
   3 -11   0 466.348 174.334   2
   3 -11   1 39.8841 106.337   3
   3 -11   1 84.6915 106.603   2
   3 -11   2 624.828 151.912   3
   3 -11   2 542.259 186.710   2
   3 -11   3 525.071 151.461   3
   3 -11   3 258.511 149.312   2
   3 -11   4 343.366 126.816   3
   3 -11   4 64.0717 73.1340   2
   3 -11   5 518.177 189.935   2
   3 -11   6-106.689 143.606   2
   3 -11   7 786.303 265.100   2
   3 -11   8 534.631 195.967   2
   3 -11   9-183.227 140.990   2
   3 -10  -8 299.302 170.700   3
   3 -10  -8 36.8038 84.7722   2
   3 -10  -7 143.663 125.019   2
   3 -10  -7 22.0383 111.978   3
   3 -10  -6 131.317 136.538   2
   3 -10  -6 96.4105 130.640   3
   3 -10  -5 242.242 152.840   2
   3 -10  -5 212.417 106.951   3
   3 -10  -4 24.2944 107.367   3
   3 -10  -4 14.9777 97.4132   2
   3 -10  -3 1055.20 232.171   3
   3 -10  -3 1156.03 293.505   2
   3 -10  -2 208.737 107.572   3
   3 -10  -2-22.5485 131.633   2
   3 -10  -1 1020.40 212.426   3
   3 -10  -1 726.070 206.717   2
   3 -10   0 2969.22 411.048   2
   3 -10   0 2394.23 315.201   3
   3 -10   1 428.928 131.880   3
   3 -10   1 364.685 143.543   2
   3 -10   2 616.875 139.604   3
   3 -10   2 565.346 184.324   2
   3 -10   3 1421.88 306.265   2
   3 -10   3 1378.41 207.048   3
   3 -10   4 294.814 107.565   3
   3 -10   4 310.954 151.890   2
   3 -10   5 2582.85 401.167   2
   3 -10   6 262.428 144.079   2
   3 -10   7 487.791 175.985   2
   3 -10   8 918.272 261.762   2
   3 -10   9 202.656 144.692   2
   3 -10  10-14.1321 84.1636   2
   3 -10  11 346.503 182.534   2
   3  -9 -10-160.986 171.696   3
   3  -9  -9-14.4764 111.589   3
   3  -9  -8 203.989 134.803   3
   3  -9  -8 103.671 121.671   2
   3  -9  -7 90.0312 138.250   3
   3  -9  -7 247.369 138.206   2
   3  -9  -6 69.2220 85.3591   3
   3  -9  -6 232.729 139.632   2
   3  -9  -5 1220.55 255.140   3
   3  -9  -5 860.219 224.692   2
   3  -9  -4 646.137 185.044   3
   3  -9  -4 403.520 152.479   2
   3  -9  -3 665.423 186.663   2
   3  -9  -3 850.605 218.028   3
   3  -9  -2 1813.24 265.738   3
   3  -9  -2 1355.01 260.346   2
   3  -9  -1 256.385 116.433   3
   3  -9  -1 136.824 92.0622   2
   3  -9   0 2529.12 292.385   3
   3  -9   0 2712.59 364.220   2
   3  -9   1 3248.87 308.507   3
   3  -9   1 3309.68 407.163   2
   3  -9   2 493.821 131.016   3
   3  -9   2 676.703 198.898   2
   3  -9   3 4532.88 333.294   3
   3  -9   3 4789.40 484.885   2
   3  -9   4 4126.67 301.056   3
   3  -9   4 4075.20 460.237   2
   3  -9   5 937.948 222.565   2
   3  -9   6 2076.35 347.850   2
   3  -9   7 1166.26 241.386   2
   3  -9   8 326.594 145.867   2
  -3   9  -8 672.601 220.067   4
   3  -9   9 254.970 129.373   2
  -3   9  -9 326.809 168.719   4
   3  -9  10 111.018 114.097   2
  -3   9 -10 302.066 158.566   4
   3  -9  11-66.8275 102.660   2
  -3   9 -11 213.340 136.558   4
   3  -9  12-56.9159 73.3119   2
  -3   9 -12 117.339 93.2028   4
   3  -8 -12 141.964 197.149   3
   3  -8 -11 521.333 217.740   3
   3  -8 -10 535.042 200.010   3
   3  -8  -9 220.589 132.362   3
   3  -8  -8 995.021 249.589   3
   3  -8  -8 808.009 229.530   2
   3  -8  -7 2257.52 361.408   3
   3  -8  -7 2207.60 358.724   2
   3  -8  -6 21.4845 75.0164   3
   3  -8  -6 62.2343 101.055   2
   3  -8  -5 4054.20 424.255   3
   3  -8  -5 3961.52 449.821   2
   3  -8  -4 2808.41 366.198   2
   3  -8  -4 2864.07 343.326   3
   3  -8  -3 372.960 134.072   3
   3  -8  -3 204.079 117.416   2
   3  -8  -2 6056.37 463.962   3
   3  -8  -2 5982.68 528.203   2
   3  -8  -1 2919.22 301.857   3
   3  -8  -1 2840.55 362.638   2
   3  -8   0 1048.13 188.482   3
   3  -8   0 1018.96 213.143   2
   3  -8   1 5974.11 376.146   3
   3  -8   1 6064.20 517.846   2
   3  -8   2 832.224 135.930   3
   3  -8   2 692.151 173.357   2
   3  -8   3 2323.84 311.517   2
   3  -8   3 2347.47 205.101   3
   3  -8   4 241.898 56.7679   3
   3  -8   4 501.675 167.733   2
   3  -8   5 2015.96 306.916   2
  -3   8  -5 2299.51 319.377   4
  -3   8  -6 2960.50 364.890   4
   3  -8   6 2719.52 362.167   2
   3  -8   7 71.7840 83.2912   2
  -3   8  -7-23.1859 66.6964   4
   3  -8   8 601.198 174.800   2
  -3   8  -8 716.104 183.322   4
   3  -8   9 392.801 120.004   2
  -3   8  -9 408.512 150.731   4
   3  -8  10 124.305 97.9631   2
  -3   8 -10 76.5671 82.9997   4
   3  -8  11 559.947 200.188   2
  -3   8 -11 536.056 159.802   4
   3  -8  12 163.318 101.529   2
  -3   8 -12 347.518 157.360   4
   3  -8  13 305.004 172.265   2
  -3   8 -13 89.3176 79.6745   4
   3  -7 -13 407.953 173.558   3
   3  -7 -12 529.464 255.365   3
   3  -7 -11 244.688 171.586   3
   3  -7 -10 626.029 228.832   3
   3  -7  -9 1004.59 263.217   3
   3  -7  -8-55.1119 60.0082   2
   3  -7  -8-161.606 153.428   3
   3  -7  -7 4264.84 470.162   2
   3  -7  -7 4498.89 485.501   3
   3  -7  -6 3566.77 396.931   3
   3  -7  -6 3535.43 413.102   2
   3  -7  -5 1.27438 67.7272   3
   3  -7  -5 208.880 118.122   2
   3  -7  -4 5358.50 449.802   3
   3  -7  -4 5899.70 504.009   2
   3  -7  -3 908.358 167.542   3
   3  -7  -3 862.166 195.358   2
   3  -7  -2 1034.03 182.408   3
   3  -7  -2 1079.06 194.965   2
   3  -7  -1 3729.61 318.917   3
   3  -7  -1 3915.26 398.969   2
   3  -7   0 1046.65 166.662   3
   3  -7   0 936.766 202.704   2
   3  -7   1 8791.21 577.992   2
   3  -7   1 8145.93 395.254   3
   3  -7   2 162.331 62.6730   3
   3  -7   2 200.815 88.8735   2
   3  -7   3 2857.40 195.687   3
   3  -7   3 2927.17 340.232   2
  -3   7  -3 3189.83 348.198   4
  -3   7  -4 3263.72 350.662   4
   3  -7   4 3010.29 352.962   2
   3  -7   4 2599.69 172.355   3
  -3   7  -5 7.13518 53.7326   4
   3  -7   5 53.9472 75.3612   2
   3  -7   6 5210.13 486.174   2
  -3   7  -6 5353.13 461.184   4
   3  -7   7 690.798 197.412   2
  -3   7  -7 489.535 133.353   4
  -3   7  -8 2785.20 339.870   4
   3  -7   8 2780.74 382.627   2
   3  -7   9 1977.20 342.151   2
  -3   7  -9 1430.75 243.932   4
   3  -7  10-70.6934 58.4300   2
  -3   7 -10-146.761 148.257   4
   3  -7  11 239.905 142.044   2
  -3   7 -11-38.0458 111.854   4
   3  -7  12 245.164 120.845   2
  -3   7 -12 28.7215 71.7212   4
   3  -7  13 16.9807 75.8317   2
  -3   7 -13 78.9751 88.3432   4
   3  -6 -14 579.340 210.847   3
   3  -6 -13-55.0799 172.555   3
   3  -6 -12 488.342 188.360   3
   3  -6 -11 571.126 213.055   3
   3  -6 -10-77.9520 106.016   3
   3  -6  -9 988.844 262.401   3
   3  -6  -8-102.292 132.321   3
   3  -6  -8-136.362 107.846   2
   3  -6  -7 197.755 107.701   2
   3  -6  -7 89.5753 77.2707   3
   3  -6  -6-164.057 112.549   3
   3  -6  -6 31.1048 80.9765   2
   3  -6  -5-33.6964 66.2844   3
   3  -6  -5 114.219 122.531   2
   3  -6  -4 5031.03 409.089   3
   3  -6  -4 5194.02 455.846   2
   3  -6  -3 3233.99 346.264   2
   3  -6  -3 3044.97 298.458   3
   3  -6  -2 1366.35 184.732   3
   3  -6  -2 1250.34 218.327   2
   3  -6  -1 282.276 97.8159   2
   3  -6  -1 351.428 97.6569   3
   3  -6   0 1662.22 173.584   3
   3  -6   0 1443.58 230.869   2
   3  -6   1 4891.00 267.693   3
  -3   6  -1 5201.16 409.188   4
   3  -6   1 5108.22 412.894   2
   3  -6   2 1633.91 138.698   3
  -3   6  -2 1350.86 213.763   4
   3  -6   2 1324.22 208.893   2
   3  -6   3 1540.99 117.912   3
  -3   6  -3 1549.13 224.824   4
   3  -6   3 1520.09 228.612   2
  -3   6  -4 8400.09 538.243   4
   3  -6   4 8698.02 557.306   2
  -3   6  -5 238.646 63.0628   4
   3  -6   5 401.375 132.335   2
  -3   6  -6 2186.89 286.131   4
   3  -6   6 2475.44 313.726   2
   3  -6   7 2849.84 352.787   2
   3  -6   8 127.128 106.068   2
   3  -6   9 646.897 189.957   2
   3  -6  10 879.644 218.605   2
   3  -6  11-79.6997 118.669   2
   3  -6  12 93.3141 82.8611   2
   3  -6  13 27.0070 83.7037   2
   3  -6  14-118.514 155.635   2
   3  -5 -15-135.147 103.581   3
   3  -5 -14 390.492 150.111   3
   3  -5 -13 32.1993 84.3346   3
   3  -5 -12 85.5909 103.103   3
   3  -5 -11 1787.80 348.511   3
   3  -5 -10 187.016 123.281   3
   3  -5  -9 2560.17 372.637   3
   3  -5  -8 2315.67 347.755   3
   3  -5  -8 2170.79 311.426   2
   3  -5  -7 492.808 160.604   2
   3  -5  -7 559.788 163.888   3
   3  -5  -6 3499.89 375.548   3
   3  -5  -6 3172.44 360.429   2
   3  -5  -5 181.429 63.6231   2
   3  -5  -5 125.176 55.1959   3
   3  -5  -4 13620.6 635.339   3
   3  -5  -4 13180.9 673.747   2
   3  -5  -3 8320.68 454.582   3
   3  -5  -3 8487.72 525.769   2
   3  -5  -2 4607.07 337.124   3
   3  -5  -2 3964.11 361.815   2
  -3   5   1 44098.8 1093.88   4
   3  -5  -1 44738.5 1161.62   2
   3  -5  -1 43510.9 888.590   3
   3  -5   0 18501.0 508.397   3
  -3   5   0 18168.4 702.227   4
   3  -5   0 18532.2 741.271   2
   3  -5   1 13119.8 621.700   2
  -3   5  -1 12633.3 595.337   4
   3  -5   1 12394.4 363.820   3
   3  -5   2 14238.6 323.336   3
  -3   5  -2 15117.2 663.410   4
   3  -5   2 15192.6 668.450   2
  -3   5  -3-5.90349 74.0796   4
   3  -5   3 112.419 41.8388   2
   3  -5   4 7166.67 473.012   2
   3  -5   5 3594.58 348.274   2
   3  -5   6-60.4403 83.4462   2
   3  -5   7 1296.28 220.058   2
   3  -5   8-8.46864 47.7790   2
   3  -5   9 56.8537 61.7798   2
   3  -5  10 201.722 71.4978   2
   3  -5  11-257.380 166.981   2
   3  -5  12-235.504 173.606   2
   3  -5  13-118.418 158.338   2
   3  -5  14 156.372 79.7845   2
   3  -4 -15-123.608 162.848   3
   3  -4 -14 62.2508 134.000   3
   3  -4 -13-175.447 159.486   3
   3  -4 -12 193.474 129.015   3
   3  -4 -11 1129.26 260.619   3
   3  -4 -10 215.495 124.612   3
   3  -4  -9 4151.54 450.132   3
   3  -4  -8 3174.95 369.072   3
   3  -4  -7 987.972 205.167   2
   3  -4  -7 872.930 190.527   3
   3  -4  -6 16205.8 760.715   2
   3  -4  -6 16719.4 755.513   3
   3  -4  -5 12829.4 623.963   3
   3  -4  -5 12743.5 642.949   2
   3  -4  -4 12888.2 581.682   3
   3  -4  -4 11924.3 609.906   2
   3  -4  -3 21686.4 695.842   3
   3  -4  -3 21239.4 793.733   2
   3  -4  -2 703.976 142.039   2
  -3   4   2 981.829 166.706   4
   3  -4  -2 957.628 145.183   3
  -3   4   1 3896.86 301.903   4
   3  -4  -1 4098.13 249.369   3
   3  -4  -1 3801.25 316.032   2
  -3   4   0 3561.36 283.868   4
   3  -4   0 3499.08 198.347   3
   3  -4   0 3483.77 302.337   2
   3  -4   1 181.536 78.5902   2
   3  -4   1 105.405 24.4208   3
   3  -4   2 15058.7 618.080   2
   3  -4   3 3099.88 283.326   2
   3  -4   4 1628.20 209.815   2
   3  -4   5 2441.04 269.696   2
   3  -4   6 10.0401 37.0213   2
   3  -4   7 584.690 137.450   2
   3  -4   8-56.9198 74.8315   2
   3  -4   9 91.1341 62.3325   2
   3  -4  10 735.655 173.601   2
   3  -4  11-190.413 107.938   2
   3  -4  12 253.789 73.4457   2
   3  -4  13 119.355 70.8612   2
   3  -4  14-113.050 144.883   2
   3  -3 -16-39.2830 116.168   3
   3  -3 -15-150.049 189.708   3
   3  -3 -14 534.160 208.479   3
   3  -3 -13 283.681 120.605   3
   3  -3 -12 63.9909 81.1205   3
   3  -3 -11 5236.78 530.507   3
   3  -3 -10 753.082 196.232   3
   3  -3  -9 2638.02 337.183   3
   3  -3  -8 9647.67 629.085   3
   3  -3  -7 1384.15 213.890   3
   3  -3  -6 898.609 174.948   2
   3  -3  -6 1024.74 184.479   3
   3  -3  -5 22112.3 774.653   3
   3  -3  -5 21888.9 808.532   2
   3  -3  -4 642.808 141.245   2
   3  -3  -4 723.526 131.204   3
  -3   3   3 11361.1 460.824   4
   3  -3  -3 11480.5 481.647   3
   3  -3  -3 11852.3 560.940   2
  -3   3   2 8433.95 406.277   4
   3  -3  -2 7739.88 359.646   3
   3  -3  -2 8401.58 452.471   2
   3  -3  -1 7329.21 315.894   3
   3  -3  -1 7067.26 403.466   2
   3  -3   0 3756.90 201.874   3
   3  -3   0 4150.23 303.528   2
   3  -3   1 296.599 41.4518   3
   3  -3   1 423.550 108.330   2
   3  -3   2 13950.9 552.383   2
   3  -3   3-1.90704 45.5705   1
   3  -3   3 9.28110 30.6148   2
   3  -3   4 3411.43 285.894   2
   3  -3   4 3702.62 353.910   1
   3  -3   5 6349.87 398.349   2
   3  -3   5 6413.03 477.959   1
   3  -3   6-50.7074 79.9117   1
  -3   3  -6 24.2364 26.6602   3
  -3   3  -7 3733.08 232.299   3
   3  -3   7 4441.30 443.800   1
   3  -3   7 4571.70 370.267   2
  -3   3  -8 2037.18 185.427   3
   3  -3   8 1953.54 251.992   2
   3  -3   8 2309.03 335.402   1
   3  -3   9 156.579 77.6892   2
   3  -3   9 66.3765 99.4047   1
  -3   3  -9 109.309 45.5808   3
   3  -3  10 1216.73 217.626   2
   3  -3  10 1511.88 292.674   1
  -3   3 -10 1243.04 184.857   3
   3  -3  11 17.5179 78.3765   2
  -3   3 -11 283.577 102.718   3
   3  -3  11 241.778 116.113   1
   3  -3  12-223.533 136.260   2
   3  -3  12 213.884 170.460   1
   3  -3  13 138.135 80.1060   2
   3  -3  13 284.206 161.667   1
   3  -3  14 26.9872 91.8211   2
   3  -3  14 0.72294 104.501   1
   3  -2 -16 498.626 262.100   3
   3  -2 -15 811.914 262.522   3
   3  -2 -14-64.7756 113.877   3
   3  -2 -13 1496.45 321.453   3
   3  -2 -12 757.672 210.764   3
   3  -2 -11 1035.15 218.959   3
   3  -2 -10 5385.69 489.426   3
   3  -2  -9 204.877 85.9135   3
   3  -2  -8 7253.10 523.558   3
   3  -2  -7 864.938 168.045   3
   3  -2  -6 13182.6 632.470   3
   3  -2  -5 7309.57 455.913   2
   3  -2  -5 7228.06 442.541   3
   3  -2  -4 12636.3 548.948   3
  -3   2   4 12282.0 427.140   4
   3  -2  -4 12470.2 563.867   2
   3  -2  -3 9739.97 445.426   3
   3  -2  -3 9602.44 478.501   2
   3  -2  -2 10665.8 430.117   3
   3  -2  -2 11409.0 494.161   2
   3  -2  -1 118.841 40.6802   2
   3  -2  -1 108.773 44.4921   3
   3  -2   0 6958.15 284.082   3
   3  -2   0 7601.34 375.503   2
   3  -2   0 7239.18 407.343   1
   3  -2   1 506.044 98.8295   2
   3  -2   1 614.728 118.443   1
  -3   2  -1 439.087 57.1418   3
  -3   2  -2 15822.3 311.736   3
   3  -2   2 17238.8 558.532   2
   3  -2   2 17040.1 680.753   1
   3  -2   3 1708.48 235.504   1
  -3   2  -3 1836.19 114.159   3
   3  -2   3 1818.47 185.867   2
  -3   2  -4 732.444 86.7634   3
   3  -2   4 616.141 142.626   1
   3  -2   4 671.171 111.731   2
   3  -2   5 7371.62 525.662   1
   3  -2   5 7364.32 395.863   2
  -3   2  -5 6471.89 281.829   3
   3  -2   6 2456.23 316.435   1
  -3   2  -6 2293.15 186.357   3
   3  -2   6 2662.28 250.538   2
   3  -2   7 252.650 69.8763   2
  -3   2  -7 328.008 88.1049   3
   3  -2   8 1295.54 191.449   2
   3  -2   8 1260.09 247.773   1
  -3   2  -8 1396.26 183.932   3
   3  -2   9 231.155 65.9196   2
   3  -2   9 353.556 163.441   1
  -3   2  -9 372.166 102.688   3
   3  -2  10 52.5318 59.0128   1
   3  -2  10 24.2435 100.238   2
  -3   2 -10 149.357 69.1304   3
   3  -2  11 120.976 121.570   1
   3  -2  11 30.7386 88.4577   2
  -3   2 -11 114.904 78.1104   3
   3  -2  12 125.133 139.509   1
   3  -2  12-119.241 126.838   2
  -3   2 -12 96.7790 58.5314   3
   3  -2  13-8.39722 79.5547   2
   3  -2  13 47.0179 73.6468   1
   3  -2  14-47.3809 116.370   2
   3  -2  14 160.735 117.420   1
   3  -1 -17 113.580 145.442   3
   3  -1 -16 227.196 178.393   3
   3  -1 -15 1256.30 306.626   3
   3  -1 -14-36.8462 81.0735   3
   3  -1 -13 208.585 169.458   3
   3  -1 -12 475.149 137.798   3
   3  -1 -11 44.3578 117.405   3
   3  -1 -10 2351.05 328.713   3
   3  -1  -9 110.915 99.4104   3
   3  -1  -8 854.804 180.044   3
   3  -1  -7 7877.42 516.106   3
   3  -1  -6 1487.38 206.115   3
  -3   1   5 4296.14 214.987   4
   3  -1  -5 4483.10 354.873   3
   3  -1  -4 542.584 125.208   3
   3  -1  -4 690.644 134.050   2
   3  -1  -3 19259.2 635.638   3
   3  -1  -3 19758.0 644.263   2
   3  -1  -2 15218.7 531.857   2
   3  -1  -2 15527.7 511.679   1
   3  -1  -1 1972.06 193.282   1
   3  -1  -1 1840.87 169.918   2
   3  -1  -1 1402.28 157.442   3
   3  -1   0 28087.5 795.992   1
   3  -1   0 29162.7 679.332   2
  -3   1   0 29806.2 617.167   3
   3  -1   1 24788.2 799.207   1
   3  -1   1 25349.6 621.046   2
  -3   1  -1 25587.2 547.434   3
  -3   1  -2 34.0163 26.5163   3
   3  -1   2 53.3523 35.3363   2
   3  -1   2-14.3335 71.8100   1
   3  -1   3 2900.99 301.557   1
  -3   1  -3 2328.81 163.866   3
   3  -1   3 2758.79 202.700   2
   3  -1   4 2505.16 297.007   1
  -3   1  -4 2640.80 195.909   3
   3  -1   4 2747.47 209.591   2
   3  -1   5 51.6520 65.6870   1
  -3   1  -5 195.293 62.5740   3
   3  -1   5 170.175 55.6866   2
   3  -1   6 4372.61 432.660   1
  -3   1  -6 4110.13 289.327   3
   3  -1   6 4372.86 290.773   2
  -3   1  -7 56.7779 62.3786   3
   3  -1   7 28.5296 53.6459   2
   3  -1   7-112.720 110.002   1
  -3   1  -8 23.1827 55.4551   3
   3  -1   8-15.9574 48.4686   2
   3  -1   9-21.4247 55.2691   2
   3  -1   9 39.9424 89.1301   1
  -3   1  -9-51.7137 77.3376   3
   3  -1  10-134.370 102.796   2
   3  -1  10-3.55331 63.3419   1
   3  -1  11-88.3626 107.985   1
   3  -1  11-38.7467 81.7673   2
  -3   1 -11 160.173 90.2835   3
   3  -1  12-16.5896 91.0023   2
   3  -1  12 93.8247 77.9722   1
  -3   1 -12 47.5865 71.9790   3
   3  -1  13 61.3294 101.047   1
  -3   1 -13 286.321 140.014   3
   3  -1  14 126.005 105.146   1
   3   0 -17 74.4088 103.228   3
   3   0 -16-71.9547 130.864   3
   3   0 -15 570.581 227.409   3
   3   0 -14-100.730 123.603   3
   3   0 -13 1795.73 328.252   3
   3   0 -12 263.163 106.728   3
   3   0 -11 1187.28 259.442   3
   3   0 -10 3441.01 398.568   3
   3   0  -9 163.497 91.3212   3
   3   0  -8 8814.48 578.294   3
   3   0  -7 16633.2 756.683   3
  -3   0   6 1221.59 83.9973   4
   3   0  -6 1696.06 235.717   3
   3   0  -5 26877.4 853.122   3
   3   0  -4 17559.3 644.772   3
   3   0  -4 15817.4 441.344   1
   3   0  -3 286.641 74.2171   3
   3   0  -3 272.642 65.4584   1
   3   0  -2 30703.8 748.909   1
   3   0  -2 31505.5 799.540   3
   3   0  -2 31966.4 734.863   2
   3   0  -1 11952.4 478.480   3
   3   0  -1 12925.3 434.964   2
   3   0   0 4774.08 254.891   2
  -3   0   0 4867.24 280.232   3
   3   0   1 12309.6 387.934   2
  -3   0  -1 12484.4 447.950   3
  -3   0  -2 4345.71 265.353   3
   3   0   2 4309.22 223.407   2
  -3   0  -3 2846.88 219.557   3
   3   0   3 2748.25 178.202   2
  -3   0  -4 3114.30 246.278   3
   3   0   4 2745.05 180.778   2
  -3   0  -5 1196.68 164.087   3
   3   0   5 1103.73 117.773   2
  -3   0  -6 1889.16 220.462   3
   3   0   6 1645.82 157.492   2
   3   0   7 117.025 54.8565   2
  -3   0  -7 50.5399 59.6452   3
  -3   0  -8 1107.86 200.906   3
   3   0   8 941.160 137.851   2
  -3   0  -9 810.429 177.180   3
   3   0   9 651.617 128.412   2
   3   0  10 25.6210 98.3324   1
   3   0  10-15.4353 62.8589   2
  -3   0 -10-93.7201 97.1809   3
   3   0  11 549.247 232.591   1
  -3   0 -11 538.496 180.583   3
   3   0  12-157.608 170.159   1
  -3   0 -12-68.9116 66.8025   3
   3   0  13 36.3768 134.377   1
  -3   0 -13 142.603 124.739   3
   3   1 -17 193.671 178.771   3
   3   1 -16 63.8682 97.3312   3
   3   1 -15 428.240 184.057   3
   3   1 -14-60.5166 105.205   3
   3   1 -13 239.577 140.061   3
   3   1 -12 8727.97 682.724   3
   3   1 -11 650.908 175.493   3
   3   1 -10 14000.8 787.009   3
   3   1  -9 11864.2 693.664   3
   3   1  -8 905.709 183.945   3
   3   1  -7 8394.91 533.158   3
   3   1  -6 12993.8 628.243   3
   3   1  -6 11246.5 282.720   1
   3   1  -5 1261.85 195.515   3
   3   1  -4 9933.77 523.898   3
   3   1  -3 202.370 78.5661   3
  -3  -1   2 10316.6 486.719   3
   3   1  -2 10003.0 491.953   3
  -3  -1   1 6836.94 377.680   3
  -3  -1   0 4020.90 303.706   3
  -3  -1  -1 4005.37 288.234   3
   3   1   2 1388.66 97.0157   2
  -3  -1  -2 1499.58 183.724   3
  -3  -1  -3 4929.27 329.217   3
   3   1   3 4011.10 161.421   2
  -3  -1  -4 2384.18 236.140   3
   3   1   4 1663.73 108.114   2
  -3  -1  -5 457.908 111.635   3
   3   1   5 469.395 67.6029   2
  -3  -1  -6 3747.70 336.373   3
   3   1   6 2958.26 177.372   2
  -3  -1  -7 7.82968 52.2647   3
  -3  -1  -8 491.802 134.691   3
  -3  -1  -9 108.892 93.3012   3
  -3  -1 -10 1.41443 89.7341   3
  -3  -1 -11 151.256 110.681   3
  -3  -1 -12 56.3505 111.182   3
   3   1  13-227.898 183.900   1
  -3  -1 -13 222.589 163.306   3
   3   2 -17 167.636 121.632   3
   3   2 -16-24.9591 106.881   3
   3   2 -15 1337.43 295.057   3
   3   2 -14 370.771 125.646   3
   3   2 -13-120.449 136.484   3
   3   2 -12-103.754 113.591   3
   3   2 -11 236.010 89.3710   3
   3   2 -10 140.292 78.1552   3
   3   2  -9 2616.95 329.436   3
   3   2  -8 197.017 64.3046   3
   3   2  -7 1475.74 227.366   3
   3   2  -6 7376.79 507.119   3
   3   2  -5 168.197 55.0554   3
   3   2  -4 1093.07 185.932   3
  -3  -2   3-31.1910 67.5227   3
  -3  -2   2 5365.33 379.050   3
  -3  -2   1 3449.98 304.298   3
  -3  -2   0 1140.18 179.472   3
  -3  -2  -1 6527.65 405.075   3
  -3  -2  -2 1540.29 202.043   3
  -3  -2  -3 2395.35 262.728   3
  -3  -2  -4 2095.03 254.042   3
  -3  -2  -5-180.891 84.7895   3
  -3  -2  -6 2335.63 292.275   3
  -3  -2  -7 1291.77 229.550   3
  -3  -2  -8 138.406 125.344   3
  -3  -2  -9 299.057 124.601   3
  -3  -2 -10 146.202 129.038   3
  -3  -2 -11 86.6727 76.7880   3
  -3  -2 -12-191.397 130.565   3
   3   3 -17 328.223 179.827   3
   3   3 -16 327.480 162.216   3
   3   3 -15-59.9998 140.592   3
   3   3 -14 1259.75 286.084   3
   3   3 -13 2359.14 372.700   3
   3   3 -12 1903.43 308.893   3
   3   3 -11 8169.60 636.446   3
   3   3 -10-4.78807 93.6430   3
   3   3  -9 554.267 137.670   3
   3   3  -8-79.9221 77.2770   3
   3   3  -7 2254.46 302.641   3
   3   3  -6 10859.8 621.643   3
   3   3  -5 583.217 142.732   3
  -3  -3   4 17204.1 745.132   3
  -3  -3   3 5235.57 399.949   3
  -3  -3   2 1378.80 209.081   3
  -3  -3   1 14043.7 650.126   3
  -3  -3   0 2732.03 287.597   3
  -3  -3  -1 2750.69 289.875   3
  -3  -3  -2 6070.87 438.978   3
  -3  -3  -3-8.88783 61.7325   3
  -3  -3  -4 2153.36 273.838   3
  -3  -3  -5 227.357 106.979   3
  -3  -3  -6 50.3371 71.8199   3
  -3  -3  -7 21.8492 60.9164   3
  -3  -3  -8 249.085 111.391   3
  -3  -3  -9 140.909 107.174   3
  -3  -3 -10-46.7236 89.7552   3
  -3  -3 -11 79.9995 123.016   3
   3   4 -16 13.3890 95.3154   3
   3   4 -15-115.375 107.142   3
   3   4 -14 250.283 129.612   3
   3   4 -13-9.74059 109.042   3
   3   4 -12 196.160 72.8111   3
   3   4 -11 359.811 119.004   3
   3   4 -10 319.216 90.9971   3
   3   4  -9 5868.46 520.979   3
   3   4  -8 3118.68 365.696   3
   3   4  -7 399.989 130.965   3
  -3  -4   6 16241.9 793.520   3
  -3  -4   5 2107.62 272.972   3
  -3  -4   4 5621.21 447.220   3
  -3  -4   3 9109.66 568.320   3
  -3  -4   2-48.0267 84.7438   3
  -3  -4   1 4449.51 388.519   3
  -3  -4   1 3755.68 219.223   2
  -3  -4   0 2214.86 278.027   3
  -3  -4  -1 76.2032 78.4114   3
  -3  -4  -2 413.860 138.871   3
  -3  -4  -3 987.192 194.408   3
  -3  -4  -4 288.187 109.069   3
  -3  -4  -5-217.695 117.835   3
  -3  -4  -6 199.700 111.790   3
  -3  -4  -7 10.7305 123.454   3
  -3  -4  -8 54.5311 98.8436   3
  -3  -4  -9 120.828 121.456   3
  -3  -4 -10 284.943 142.494   3
   3   5 -16 98.7277 124.797   3
   3   5 -15 204.804 162.271   3
   3   5 -14 705.130 199.889   3
   3   5 -13 384.032 156.133   3
   3   5 -12 302.934 117.270   3
   3   5 -11 4182.56 468.154   3
   3   5 -10 2458.92 342.871   3
   3   5  -9 1055.88 227.511   3
  -3  -5   8 5102.79 489.765   3
   3   5  -8 4947.71 480.044   3
  -3  -5   7 483.293 130.580   3
  -3  -5   6 5074.90 449.830   3
  -3  -5   5 2321.60 309.642   3
  -3  -5   4-28.2282 59.4010   3
  -3  -5   3 1956.48 270.782   3
  -3  -5   3 1476.43 189.434   2
  -3  -5   2-104.898 102.541   3
  -3  -5   2 142.903 66.3125   2
  -3  -5   1 708.008 156.539   3
  -3  -5   1 482.597 77.4582   2
  -3  -5   0 792.818 185.740   3
  -3  -5  -1 442.162 144.767   3
  -3  -5  -2 1625.19 270.788   3
  -3  -5  -3-188.338 120.513   3
  -3  -5  -4 1344.64 254.811   3
  -3  -5  -5 549.763 176.445   3
  -3  -5  -6 12.2720 80.3277   3
  -3  -5  -7 658.799 205.254   3
  -3  -5  -8 241.836 170.617   3
  -3  -5  -9 386.749 208.136   3
   3   6 -15 514.277 206.815   3
   3   6 -14 338.588 179.009   3
   3   6 -13 1621.02 321.012   3
   3   6 -12 49.7858 89.6807   3
   3   6 -11 615.026 182.035   3
  -3  -6  10 237.781 111.853   3
  -3  -6   9 185.458 107.022   3
  -3  -6   8 2276.85 329.365   3
  -3  -6   7 120.374 61.7063   3
  -3  -6   6 941.932 207.049   3
  -3  -6   5 208.738 127.957   3
  -3  -6   5 236.015 96.6244   2
  -3  -6   4-92.9805 123.147   3
  -3  -6   4-79.5214 85.7350   2
  -3  -6   3 23.4895 47.4486   2
  -3  -6   3 48.5262 87.1645   3
  -3  -6   2 372.090 121.626   3
  -3  -6   2 284.519 38.8586   2
  -3  -6   1 650.590 177.086   3
  -3  -6   0 1021.27 217.784   3
  -3  -6  -1 159.195 103.183   3
  -3  -6  -2 506.791 144.695   3
  -3  -6  -3 490.592 141.092   3
  -3  -6  -4 9.92766 105.207   3
  -3  -6  -5 698.130 219.608   3
  -3  -6  -6 222.738 147.025   3
  -3  -6  -7-16.7501 91.4882   3
  -3  -6  -8 278.218 190.645   3
   3   7 -14-201.151 134.773   3
  -3  -7  14-50.7611 130.187   3
  -3  -7  13 39.3506 99.7293   3
  -3  -7  12 410.447 168.214   3
  -3  -7  11 3.06422 110.264   3
  -3  -7  10 541.864 180.955   3
  -3  -7  10 658.383 226.052   2
  -3  -7   9 11.9377 93.0471   3
  -3  -7   9 351.568 162.341   2
  -3  -7   8 279.335 106.718   3
  -3  -7   8 180.704 111.297   2
  -3  -7   7 84.7161 67.1931   3
  -3  -7   7 113.515 105.791   2
  -3  -7   6 649.356 203.874   3
  -3  -7   6 740.104 170.036   2
  -3  -7   5 2058.13 271.273   2
  -3  -7   5 3095.69 407.689   3
  -3  -7   4 9.43117 71.7948   3
  -3  -7   4 29.2116 43.2257   2
  -3  -7   3 525.389 101.756   2
  -3  -7   3 1074.05 233.259   3
  -3  -7   2 86.5834 90.5632   3
  -3  -7   1 450.115 153.704   3
  -3  -7   0 842.948 207.980   3
  -3  -7  -1 466.788 175.976   3
  -3  -7  -2-12.5387 71.7379   3
  -3  -7  -3 344.981 130.737   3
  -3  -7  -4-43.1292 104.140   3
  -3  -7  -5-218.747 183.301   3
  -3  -7  -6 64.6159 110.278   3
  -3  -8  13 106.837 126.140   3
  -3  -8  13 175.379 164.345   2
  -3  -8  12 6.78626 76.3709   3
  -3  -8  12 253.840 163.827   2
  -3  -8  11 147.527 86.0721   3
  -3  -8  11 213.445 173.444   2
  -3  -8  10 468.466 186.887   2
  -3  -8  10 901.983 262.324   3
  -3  -8   9 207.593 147.727   3
  -3  -8   9 106.682 127.464   2
  -3  -8   8 1245.91 265.666   2
  -3  -8   8 1300.97 282.919   3
  -3  -8   7 722.584 184.440   3
  -3  -8   7 627.443 175.660   2
  -3  -8   6 0.59991 85.6393   3
  -3  -8   6-19.4355 109.812   2
  -3  -8   5 557.707 128.077   2
  -3  -8   5 1261.75 261.523   3
  -3  -8   4 2138.11 266.861   2
  -3  -8   4 2472.44 366.231   3
  -3  -8   3 396.815 186.266   3
  -3  -8   2 4534.99 513.649   3
  -3  -8   1 2097.17 363.144   3
  -3  -8   0-95.1328 89.3539   3
  -3  -8  -1-31.2677 106.730   3
  -3  -8  -2-369.587 213.208   3
  -3  -8  -3-34.6234 139.888   3
  -3  -8  -4 155.259 87.5142   3
  -3  -9  11-142.332 112.001   2
  -3  -9  11-22.2407 110.579   3
  -3  -9  10 810.119 221.096   3
  -3  -9  10 871.664 240.518   2
  -3  -9   9 233.829 106.419   2
  -3  -9   9 431.837 182.303   3
  -3  -9   8-168.281 150.326   3
  -3  -9   8 109.586 84.1195   2
  -3  -9   7 611.872 174.466   3
  -3  -9   7 244.642 104.365   2
  -3  -9   6 222.090 66.1552   2
  -3  -9   6 128.275 108.095   3
  -3  -9   5 132.054 100.274   2
  -3  -9   5 151.816 148.451   3
  -3  -9   4 143.617 108.199   3
  -3  -9   3 58.1005 121.403   3
  -3  -9   2-20.5237 119.096   3
  -3  -9   1 353.219 188.906   3
  -3  -9   0 199.122 114.764   3
  -3  -9  -1 214.777 175.085   3
  -3  -9  -2-3.10984 116.616   3
  -3 -10   6-26.5921 80.6367   3
  -3 -10   5 219.059 179.677   3
  -3 -10   4-46.8641 125.694   3
   4 -12  -4 132.735 93.2206   3
   4 -12  -4-36.9450 115.358   2
   4 -12  -3 364.101 161.942   3
   4 -12  -3 449.978 213.343   2
   4 -12  -2 161.563 149.506   3
   4 -12  -2 153.689 113.289   2
   4 -12  -1 612.950 199.867   3
   4 -12  -1 669.315 261.484   2
   4 -12   0 1056.39 230.686   3
   4 -12   0 1011.20 274.439   2
   4 -12   1 114.629 136.370   2
   4 -12   2 718.622 243.588   2
   4 -12   3 619.961 244.338   2
   4 -12   4-112.982 124.256   2
   4 -12   5 588.152 258.225   2
   4 -12   6 46.5103 129.892   2
   4 -11  -7-150.772 164.179   2
   4 -11  -7-97.7212 93.8094   3
   4 -11  -6 482.053 215.293   3
   4 -11  -6 608.451 257.548   2
   4 -11  -5 882.462 244.875   3
   4 -11  -5 699.351 254.392   2
   4 -11  -4 9.18443 90.3540   3
   4 -11  -4 71.0993 82.7467   2
   4 -11  -3 429.015 174.783   3
   4 -11  -3 356.416 141.843   2
   4 -11  -2 857.388 219.247   3
   4 -11  -2 978.276 287.571   2
   4 -11  -1 70.4908 88.5366   2
   4 -11  -1 98.6037 121.940   3
   4 -11   0 472.111 169.503   3
   4 -11   0 506.472 183.151   2
   4 -11   1 349.209 136.230   3
   4 -11   1 107.416 128.303   2
   4 -11   2 109.498 104.773   2
   4 -11   3 1187.17 297.752   2
   4 -11   4 95.8062 122.531   2
   4 -11   5 803.140 238.344   2
   4 -11   6-84.9037 131.696   2
   4 -11   7-98.6659 163.577   2
   4 -11   8 68.8208 106.959   2
   4 -11   9 116.080 104.652   2
   4 -10  -9 168.561 150.805   2
   4 -10  -9-100.901 126.554   3
   4 -10  -8 157.730 112.282   3
   4 -10  -8 289.348 137.027   2
   4 -10  -7 583.756 222.819   2
   4 -10  -7 606.452 223.717   3
   4 -10  -6-130.690 133.108   3
   4 -10  -6-19.2972 106.917   2
   4 -10  -5 966.756 234.124   3
   4 -10  -5 956.945 246.441   2
   4 -10  -4 680.887 201.261   3
   4 -10  -4 872.649 229.928   2
   4 -10  -3 438.084 156.469   3
   4 -10  -3 537.849 225.906   2
   4 -10  -2 2213.06 316.035   3
   4 -10  -2 2464.71 391.728   2
   4 -10  -1 108.986 106.407   3
   4 -10  -1-89.1416 95.0815   2
   4 -10   0 968.833 191.579   3
   4 -10   0 1339.74 310.634   2
   4 -10   1 258.753 94.2292   3
   4 -10   1 235.559 143.834   2
   4 -10   2 156.815 97.6494   3
   4 -10   2 80.5934 71.4632   2
   4 -10   3 1094.59 277.971   2
   4 -10   4-86.0223 131.549   2
   4 -10   5 823.232 218.594   2
   4 -10   6 503.556 213.213   2
   4 -10   7 20.2386 89.4448   2
  -4  10  -8 869.287 244.755   4
   4 -10   8 769.088 258.196   2
  -4  10  -9 453.780 198.697   4
   4 -10   9 201.519 131.437   2
  -4  10 -10 465.279 218.840   4
   4 -10  10 433.284 207.494   2
   4  -9 -10 645.801 276.671   3
   4  -9  -9 140.495 120.766   2
   4  -9  -9 545.638 247.402   3
   4  -9  -8-256.844 166.510   3
   4  -9  -8 66.2787 101.794   2
   4  -9  -7 406.977 177.720   2
   4  -9  -7-61.9496 108.781   3
   4  -9  -6-21.4855 71.9611   2
   4  -9  -6-37.3924 132.449   3
   4  -9  -5 496.936 145.963   3
   4  -9  -5 570.951 196.929   2
   4  -9  -4 640.933 163.540   3
   4  -9  -4 508.124 177.422   2
   4  -9  -3 94.6490 80.2214   3
   4  -9  -3 216.482 129.816   2
   4  -9  -2 878.998 182.020   3
   4  -9  -2 1173.77 260.601   2
   4  -9  -1 98.8120 58.1234   3
   4  -9  -1-16.7079 73.2937   2
   4  -9   0 1077.69 183.312   3
   4  -9   0 1313.86 261.479   2
   4  -9   1 1071.94 170.510   3
   4  -9   1 1258.00 257.586   2
   4  -9   2 401.346 109.367   3
   4  -9   2 691.090 224.583   2
   4  -9   3 3895.85 464.258   2
  -4   9  -4 423.784 188.369   4
   4  -9   4 272.232 132.846   2
  -4   9  -5 3054.66 400.685   4
   4  -9   5 2337.40 367.018   2
  -4   9  -6 2205.25 350.193   4
   4  -9   6 1497.47 304.708   2
  -4   9  -7 189.692 108.925   4
   4  -9   7-34.2486 64.3901   2
  -4   9  -8 994.373 237.616   4
   4  -9   8 937.459 246.716   2
  -4   9  -9 407.185 168.983   4
   4  -9   9 391.849 153.190   2
  -4   9 -10-82.3363 109.409   4
   4  -9  10-42.3066 108.335   2
  -4   9 -11-124.749 116.769   4
   4  -9  11-144.926 141.895   2
   4  -8 -12 51.3062 119.969   3
   4  -8 -11 404.623 231.521   3
   4  -8 -10 306.549 177.655   3
   4  -8  -9 303.565 134.715   2
   4  -8  -9 288.001 185.543   3
   4  -8  -8 316.543 156.706   3
   4  -8  -8 80.6821 93.2485   2
   4  -8  -7 758.294 215.593   2
   4  -8  -7 736.481 212.924   3
   4  -8  -6 323.575 151.308   2
   4  -8  -6 140.071 67.3903   3
   4  -8  -5 1849.11 315.350   2
   4  -8  -5 1730.39 271.712   3
   4  -8  -4 1299.87 251.415   2
   4  -8  -4 1294.32 224.612   3
   4  -8  -3 182.921 71.2581   3
   4  -8  -3 174.294 104.053   2
   4  -8  -2 5910.10 436.133   3
   4  -8  -2 6322.02 563.203   2
   4  -8  -1 2396.42 259.941   3
   4  -8  -1 2628.20 358.287   2
   4  -8   0 617.500 131.909   3
   4  -8   0 727.379 198.195   2
   4  -8   1 4997.89 320.623   3
   4  -8   1 5433.67 515.967   2
   4  -8   2 1120.82 130.898   3
  -4   8  -2 1491.50 272.811   4
   4  -8   2 1318.05 255.973   2
  -4   8  -3 975.496 227.312   4
   4  -8   3 599.433 174.577   2
  -4   8  -4 3742.25 415.005   4
   4  -8   4 3712.23 429.461   2
  -4   8  -5 908.674 195.882   4
   4  -8   5 1164.71 242.511   2
  -4   8  -6 192.359 112.461   4
   4  -8   6 184.761 128.781   2
  -4   8  -7 517.288 150.277   4
   4  -8   7 650.563 178.341   2
  -4   8  -8-319.741 177.825   4
   4  -8   8-11.6205 58.8537   2
  -4   8  -9 138.303 83.1723   4
   4  -8   9 194.894 83.0629   2
  -4   8 -10-160.252 158.901   4
   4  -8  10-54.1499 83.8928   2
   4  -8  11 204.560 92.6268   2
  -4   8 -11 104.495 89.2879   4
   4  -8  12 127.333 149.733   2
  -4   8 -12-16.2359 125.460   4
   4  -7 -13 404.745 222.089   3
   4  -7 -12 373.543 167.682   3
   4  -7 -11-109.543 119.446   3
   4  -7 -10 953.149 285.428   3
   4  -7  -9 1805.07 337.956   2
   4  -7  -9 1940.08 361.759   3
   4  -7  -8 1315.95 285.863   3
   4  -7  -8 1278.56 261.279   2
   4  -7  -7 1886.50 331.034   2
   4  -7  -7 2292.36 359.424   3
   4  -7  -6 8151.03 665.172   2
   4  -7  -6 8624.07 640.097   3
   4  -7  -5 194.581 86.7963   2
   4  -7  -5 372.200 121.793   3
   4  -7  -4 7747.30 543.406   3
   4  -7  -4 8212.14 634.344   2
   4  -7  -3 1678.05 279.324   2
   4  -7  -3 1355.12 211.160   3
   4  -7  -2 2793.24 289.987   3
   4  -7  -2 2826.96 359.850   2
   4  -7  -1 4832.37 345.723   3
   4  -7  -1 5412.57 488.836   2
  -4   7   0 971.280 212.457   4
   4  -7   0 784.611 199.621   2
   4  -7   0 514.250 107.154   3
   4  -7   1 2836.48 219.123   3
   4  -7   1 3214.99 380.037   2
  -4   7  -1 3139.24 359.817   4
  -4   7  -2 1423.77 244.918   4
   4  -7   2 1400.08 135.283   3
   4  -7   2 1283.84 239.842   2
  -4   7  -3 289.784 116.509   4
   4  -7   3 270.809 112.198   2
  -4   7  -4 2573.26 325.697   4
   4  -7   4 2491.54 330.616   2
  -4   7  -5-264.275 146.538   4
   4  -7   5 34.8805 49.2153   2
  -4   7  -6 497.817 128.579   4
   4  -7   6 681.880 171.099   2
  -4   7  -7 943.262 194.159   4
   4  -7   7 1087.04 235.878   2
   4  -7   8 124.602 98.5512   2
   4  -7   9 230.121 149.289   2
   4  -7  10 155.686 111.082   2
   4  -7  11 124.268 126.760   2
   4  -7  12 86.0581 117.039   2
   4  -7  13 88.1550 170.381   2
   4  -6 -14 82.3451 116.778   3
   4  -6 -13 87.8955 132.435   3
   4  -6 -12 959.988 277.168   3
   4  -6 -11 591.821 224.372   3
   4  -6 -10 293.683 166.813   3
   4  -6  -9 3135.79 426.138   2
   4  -6  -9 3474.11 441.912   3
   4  -6  -8-12.4210 126.729   3
   4  -6  -8 44.3891 93.1248   2
   4  -6  -7 6708.01 579.758   2
   4  -6  -7 6441.03 546.339   3
   4  -6  -6 3079.10 364.186   3
   4  -6  -6 3052.73 383.985   2
   4  -6  -5 69.1793 99.4531   2
   4  -6  -5 13.7650 62.9839   3
   4  -6  -4 2903.38 312.681   3
   4  -6  -4 2913.23 355.913   2
   4  -6  -3 6507.29 436.108   3
   4  -6  -3 6493.76 523.971   2
   4  -6  -2 58.9946 73.5172   2
  -4   6   2 521.668 164.237   4
   4  -6  -2 322.844 125.830   3
  -4   6   1 4658.25 406.333   4
   4  -6  -1 4710.09 316.304   3
   4  -6  -1 4571.24 421.286   2
  -4   6   0 697.875 152.859   4
   4  -6   0 785.992 182.398   2
   4  -6   0 681.033 106.779   3
  -4   6  -1 2478.50 297.336   4
   4  -6   1 2426.76 172.206   3
   4  -6   1 2116.15 286.368   2
  -4   6  -2 2062.17 270.888   4
   4  -6   2 2076.63 276.264   2
   4  -6   3 805.032 171.343   2
  -4   6  -3 811.678 167.131   4
   4  -6   4 4534.15 429.452   2
   4  -6   5 353.254 114.791   2
   4  -6   6 322.121 130.973   2
   4  -6   7 1734.47 289.291   2
   4  -6   8 13.5016 55.9727   2
   4  -6   9 679.950 197.640   2
   4  -6  10 376.384 140.275   2
   4  -6  11-10.7119 105.332   2
   4  -6  12 285.564 151.813   2
   4  -6  13 48.2950 70.1979   2
   4  -5 -15-172.837 169.515   3
   4  -5 -14 680.669 230.823   3
   4  -5 -13 430.393 156.700   3
   4  -5 -12 216.150 128.799   3
   4  -5 -11 1283.67 277.414   3
   4  -5 -10 311.037 154.570   3
   4  -5  -9 1111.59 243.328   3
   4  -5  -8 7640.91 602.692   3
   4  -5  -8 7788.31 611.820   2
   4  -5  -7 323.958 160.264   3
   4  -5  -7 198.526 99.1801   2
   4  -5  -6 1052.82 230.230   2
   4  -5  -6 1302.08 228.747   3
   4  -5  -5 255.692 106.690   2
   4  -5  -5 182.570 81.2829   3
   4  -5  -4 2361.36 277.243   3
   4  -5  -4 1997.56 283.485   2
  -4   5   3 1743.35 237.522   4
   4  -5  -3 1606.03 204.064   3
   4  -5  -3 1821.34 262.527   2
  -4   5   2 594.131 143.760   4
   4  -5  -2 309.067 115.185   2
   4  -5  -2 381.426 106.241   3
  -4   5   1 6476.98 439.624   4
   4  -5  -1 5934.48 328.075   3
   4  -5  -1 6218.51 469.996   2
   4  -5   0 46.5939 74.0966   2
   4  -5   0 69.1044 44.0259   3
   4  -5   1 1830.39 134.549   3
   4  -5   1 2023.42 272.475   2
   4  -5   2 3117.29 332.828   2
   4  -5   3-151.465 107.405   2
   4  -5   4 2865.30 325.087   2
   4  -5   5 3308.06 349.492   2
   4  -5   6 14.4776 51.6517   2
   4  -5   7 4632.39 440.019   2
   4  -5   8 1193.82 232.611   2
   4  -5   9 357.482 152.037   2
   4  -5  10 529.925 182.940   2
   4  -5  11 29.3315 94.0890   2
   4  -5  12 132.052 87.0881   2
   4  -5  13-106.126 84.3096   2
   4  -4 -15-31.9363 141.984   3
   4  -4 -14-228.804 164.803   3
   4  -4 -13 321.953 153.154   3
   4  -4 -12 2.58227 114.509   3
   4  -4 -11 93.1863 106.948   3
   4  -4 -10 129.211 93.2669   3
   4  -4  -9 413.173 128.827   3
   4  -4  -8 1240.85 254.145   2
   4  -4  -8 1099.22 213.932   3
   4  -4  -7 985.974 207.621   3
   4  -4  -7 1170.36 236.104   2
   4  -4  -6 4358.66 397.411   3
   4  -4  -6 4212.41 415.415   2
   4  -4  -5 1225.98 222.847   2
   4  -4  -5 1072.80 188.594   3
  -4   4   4 2651.19 269.598   4
   4  -4  -4 2798.74 280.025   3
   4  -4  -4 2707.58 317.811   2
   4  -4  -3 14591.6 589.259   3
   4  -4  -3 14542.1 702.821   2
  -4   4   3 14662.2 616.873   4
  -4   4   2 1912.93 214.288   4
   4  -4  -2 2066.90 213.206   3
   4  -4  -2 1907.86 251.951   2
   4  -4  -1 12581.7 476.156   3
   4  -4  -1 13232.6 651.141   2
   4  -4   0 17805.9 494.615   3
   4  -4   0 19300.8 766.135   2
   4  -4   1 1102.28 180.298   2
   4  -4   1 782.929 76.0115   3
   4  -4   2 6517.81 445.003   2
   4  -4   3 2882.27 303.027   2
   4  -4   4 1582.59 220.462   2
   4  -4   5 2313.68 280.274   2
   4  -4   6 342.448 127.707   1
   4  -4   6 196.426 92.8169   2
   4  -4   7-25.4615 82.6572   1
   4  -4   7 0.75870 50.1591   2
   4  -4   8 17.3901 65.9821   1
   4  -4   8 175.102 96.5751   2
   4  -4   9 70.1982 61.7177   2
   4  -4   9 73.0770 108.406   1
   4  -4  10-28.1631 90.5675   2
   4  -4  10 95.1615 107.895   1
   4  -4  11 41.0269 112.235   2
   4  -4  11-69.6527 93.4509   1
   4  -4  12 55.5583 78.1273   2
   4  -4  12 157.888 137.979   1
   4  -4  13-3.39383 86.1646   2
   4  -3 -16 83.0945 193.348   3
   4  -3 -15 112.634 197.600   3
   4  -3 -14 372.596 183.798   3
   4  -3 -13 1420.14 331.785   3
   4  -3 -12-101.954 132.520   3
   4  -3 -11 1782.56 310.024   3
   4  -3 -10 660.029 168.355   3
   4  -3  -9 2581.28 340.532   3
   4  -3  -8 9025.17 612.336   3
   4  -3  -7 3339.23 361.369   3
   4  -3  -7 3212.77 365.621   2
   4  -3  -6 2418.04 292.595   3
   4  -3  -6 2288.40 298.681   2
  -4   3   5 10192.3 462.953   4
   4  -3  -5 10085.7 558.607   3
   4  -3  -5 9695.24 591.278   2
   4  -3  -4 1566.39 223.007   2
  -4   3   4 1467.59 171.357   4
   4  -3  -4 1343.71 197.702   3
   4  -3  -3 22941.3 741.693   3
   4  -3  -3 22369.8 830.161   2
   4  -3  -2 7532.65 467.373   2
   4  -3  -2 7318.23 394.215   3
   4  -3  -1 491.915 112.777   2
   4  -3  -1 621.346 113.222   3
   4  -3   0 11484.2 557.557   2
   4  -3   0 10331.7 397.615   3
   4  -3   1 2511.67 256.406   2
  -4   3  -1 2353.08 147.265   3
   4  -3   1 2650.10 301.487   1
  -4   3  -2 2381.67 122.361   3
   4  -3   2 2434.32 255.566   2
   4  -3   2 2553.64 301.173   1
  -4   3  -3 3845.38 146.762   3
   4  -3   3 4639.69 357.201   2
   4  -3   3 4314.12 411.829   1
  -4   3  -4 301.864 47.8737   3
   4  -3   4 435.764 138.447   1
   4  -3   4 578.688 123.536   2
   4  -3   5 1148.39 240.690   1
   4  -3   5 1300.64 192.466   2
  -4   3  -5 781.214 78.6752   3
   4  -3   6 260.846 128.300   1
   4  -3   6 237.677 93.2798   2
  -4   3  -6 227.742 62.9028   3
   4  -3   7 653.580 199.923   1
   4  -3   7 975.049 180.758   2
   4  -3   8 351.029 155.808   1
   4  -3   8 702.899 161.969   2
   4  -3   9 109.728 82.2638   2
   4  -3   9 69.7221 100.538   1
   4  -3  10 173.597 96.1393   2
   4  -3  10 173.683 88.1506   1
   4  -3  11-104.607 108.096   2
   4  -3  11 0.71055 70.9207   1
   4  -3  12 196.868 114.505   2
   4  -3  12 162.905 167.233   1
   4  -3  13 163.781 130.081   2
   4  -3  13 215.047 169.696   1
   4  -2 -16 247.798 149.543   3
   4  -2 -15-73.6747 89.4939   3
   4  -2 -14 1.45100 77.3163   3
   4  -2 -13 659.347 223.015   3
   4  -2 -12 18.9514 96.4601   3
   4  -2 -11 1548.35 306.584   3
   4  -2 -10 5720.87 531.049   3
   4  -2  -9 342.710 137.905   3
   4  -2  -8 7637.11 574.701   3
   4  -2  -7 9993.40 612.536   3
  -4   2   6 532.673 97.6647   4
   4  -2  -6 520.419 156.354   3
   4  -2  -6 494.163 135.461   2
  -4   2   5 10646.0 439.106   4
   4  -2  -5 11176.9 594.305   3
   4  -2  -5 10418.6 586.846   2
   4  -2  -4 13280.0 631.378   2
   4  -2  -4 12779.5 598.219   3
   4  -2  -3 5581.94 363.554   3
   4  -2  -3 5760.40 400.650   2
   4  -2  -2 2996.89 264.600   3
   4  -2  -2 3282.77 293.767   2
   4  -2  -1 1152.67 172.287   2
   4  -2  -1 1010.22 168.183   1
   4  -2  -1 1015.22 150.547   3
   4  -2   0 5833.04 370.025   2
   4  -2   0 5595.29 406.943   1
   4  -2   1 4406.67 319.362   2
  -4   2  -1 4209.40 231.787   3
   4  -2   1 4769.69 396.614   1
   4  -2   2 1211.49 206.904   1
   4  -2   2 1403.23 178.554   2
  -4   2  -2 1283.14 121.568   3
   4  -2   3 3426.67 363.272   1
  -4   2  -3 3348.68 194.099   3
   4  -2   3 3838.26 296.358   2
  -4   2  -4-31.0099 30.4137   3
   4  -2   4 30.5733 46.9832   1
   4  -2   4-11.0170 34.8546   2
  -4   2  -5 1616.44 163.697   3
   4  -2   5 1455.20 254.525   1
   4  -2   5 1647.94 199.055   2
  -4   2  -6 415.910 89.7927   3
   4  -2   6 267.704 127.039   1
   4  -2   6 391.384 93.7515   2
  -4   2  -7 397.852 96.4985   3
   4  -2   7 445.003 167.152   1
   4  -2   7 510.496 124.858   2
   4  -2   8 1302.67 288.513   1
   4  -2   8 1005.75 177.190   2
  -4   2  -8 869.528 144.288   3
   4  -2   9 73.3584 92.0558   1
  -4   2  -9 275.531 110.433   3
   4  -2   9 74.2465 65.0692   2
   4  -2  10 298.164 182.457   1
  -4   2 -10 269.052 109.680   3
   4  -2  10 203.504 104.439   2
   4  -2  11 376.264 183.183   1
   4  -2  11 156.828 93.1482   2
   4  -2  12 94.0718 111.921   1
   4  -2  13-15.5741 91.1380   1
   4  -1 -17-263.423 215.767   3
   4  -1 -16 231.821 182.880   3
   4  -1 -15 1327.87 345.378   3
   4  -1 -14-33.5649 80.5722   3
   4  -1 -13 1037.55 266.327   3
   4  -1 -12 3541.16 449.612   3
   4  -1 -11-57.8850 80.3592   3
   4  -1 -10 2963.97 376.911   3
   4  -1  -9 1241.17 242.595   3
   4  -1  -8 1959.35 298.510   3
   4  -1  -7 5180.63 439.372   3
  -4   1   6-49.4857 45.7581   4
   4  -1  -6-65.6814 94.1268   3
   4  -1  -5 7108.07 472.131   3
   4  -1  -4 1521.62 202.851   2
   4  -1  -4 1475.81 202.873   3
   4  -1  -3 4757.57 364.557   3
   4  -1  -3 4601.94 344.331   2
   4  -1  -3 4344.04 312.594   1
   4  -1  -2 2901.62 264.170   3
   4  -1  -2 2935.43 262.621   2
   4  -1  -2 3038.01 267.958   1
   4  -1  -1 60.9101 44.0776   2
   4  -1  -1 93.2946 67.1944   1
   4  -1  -1 137.045 52.4527   3
   4  -1   0 15558.9 693.079   1
   4  -1   0 15461.8 568.021   2
  -4   1   0 16080.6 537.798   3
   4  -1   1 126.993 62.3059   2
  -4   1  -1 268.184 49.3017   3
   4  -1   1 100.704 73.1690   1
   4  -1   2 33245.3 1127.94   1
  -4   1  -2 31639.7 716.147   3
   4  -1   2 32224.6 796.991   2
   4  -1   3 13004.1 734.973   1
  -4   1  -3 13812.2 473.216   3
   4  -1   3 12627.0 497.445   2
  -4   1  -4 942.236 130.539   3
   4  -1   4 1063.19 212.150   1
   4  -1   4 968.225 142.026   2
   4  -1   5 1444.03 271.169   1
  -4   1  -5 1667.43 182.283   3
   4  -1   5 1623.57 188.927   2
   4  -1   6 2378.27 361.707   1
  -4   1  -6 2201.40 224.277   3
   4  -1   6 1762.28 197.475   2
  -4   1  -7 190.559 77.4806   3
   4  -1   7 108.204 81.4949   1
   4  -1   7 137.484 65.5182   2
  -4   1  -8 257.495 86.3833   3
   4  -1   8 137.443 58.7508   2
   4  -1   8 113.405 63.7836   1
  -4   1  -9 92.8656 76.5819   3
   4  -1   9 44.4751 59.6809   1
   4  -1   9 98.3208 58.1039   2
   4  -1  10 172.423 145.745   1
  -4   1 -10-96.6592 65.8383   3
   4  -1  11-105.870 112.252   1
  -4   1 -11 211.610 138.950   3
   4  -1  12 31.2703 74.8705   1
   4   0 -17-29.9007 95.3748   3
   4   0 -16 40.0375 89.8839   3
   4   0 -15 770.570 254.445   3
   4   0 -14 981.878 262.957   3
   4   0 -13 68.0503 83.8853   3
   4   0 -12 251.152 101.173   3
   4   0 -11-56.5392 109.260   3
   4   0 -10-159.299 122.646   3
   4   0  -9 1371.52 249.756   3
   4   0  -8 488.413 104.079   3
   4   0  -7 3409.26 351.185   3
   4   0  -6 38.4740 65.0756   3
   4   0  -5 6086.57 461.742   3
   4   0  -5 5530.31 309.134   1
   4   0  -4 7686.70 389.587   1
   4   0  -4 7996.05 493.883   3
   4   0  -3 3430.53 315.372   3
   4   0  -3 2578.72 244.347   1
   4   0  -2 12421.1 575.422   1
   4   0  -2 12433.2 585.150   3
   4   0  -2 12569.2 521.898   2
   4   0  -1 3039.38 241.328   2
  -4   0   1 3111.37 269.965   3
   4   0   0-105.501 62.5269   2
  -4   0   0 104.023 71.8802   3
   4   0   1 8988.79 388.437   2
  -4   0  -1 9247.35 443.029   3
   4   0   2 20101.5 562.515   2
  -4   0  -2 20440.4 654.360   3
  -4   0  -3 173.266 86.2320   3
   4   0   3 211.728 64.1489   2
  -4   0  -4 206.040 67.6713   3
   4   0   4 303.989 69.5777   2
  -4   0  -5 13.3513 48.7827   3
   4   0   5-17.9708 38.4072   2
  -4   0  -6 500.823 120.185   3
   4   0   6 407.732 89.2883   2
  -4   0  -7 213.735 99.2638   3
   4   0   8-73.3591 118.060   1
  -4   0  -8 95.7381 79.9192   3
  -4   0  -9 43.5333 73.7218   3
   4   0   9-284.427 163.731   1
  -4   0 -10-94.3611 82.7359   3
   4   0  10-249.938 187.643   1
   4   0  11-141.576 155.606   1
  -4   0 -11-132.200 108.063   3
   4   0  12-120.960 124.445   1
  -4   0 -12 90.0879 107.825   3
   4   1 -17-124.630 186.452   3
   4   1 -16-182.053 165.232   3
   4   1 -15-381.739 223.555   3
   4   1 -14 183.056 118.218   3
   4   1 -13 179.862 88.3580   3
   4   1 -12 4089.59 474.817   3
   4   1 -11 1688.64 308.091   3
   4   1 -10 1303.60 250.453   3
   4   1  -9 4701.27 460.111   3
   4   1  -8 148.915 56.1738   3
   4   1  -7 13938.9 736.338   3
   4   1  -6 5193.00 278.703   1
   4   1  -6 5284.68 444.048   3
   4   1  -5 2666.23 225.709   1
   4   1  -5 3426.00 349.118   3
   4   1  -4 9816.01 562.281   3
   4   1  -3 745.956 141.995   3
  -4  -1   2 1016.27 170.152   3
  -4  -1   1 6028.90 416.265   3
  -4  -1   0 507.187 120.635   3
  -4  -1  -1 2968.85 285.105   3
  -4  -1  -2 46.8275 40.6760   3
  -4  -1  -3 364.792 114.673   3
  -4  -1  -4-83.7946 76.9469   3
  -4  -1  -5 227.962 97.4162   3
  -4  -1  -6 71.8631 66.4539   3
  -4  -1  -7 81.6031 60.7147   3
  -4  -1  -8 432.869 156.016   3
  -4  -1  -9 79.4827 78.6509   3
  -4  -1 -10 67.1712 83.3401   3
  -4  -1 -11 13.5086 79.7525   3
   4   2 -17 363.194 194.090   3
   4   2 -16 168.309 93.6804   3
   4   2 -15 418.010 202.247   3
   4   2 -14 1068.78 274.089   3
   4   2 -13 248.710 104.409   3
   4   2 -12 1631.57 317.901   3
   4   2 -11 950.963 238.032   3
   4   2 -10 1490.50 278.669   3
   4   2  -9 11439.8 735.214   3
   4   2  -8 527.372 156.496   3
   4   2  -7 3602.25 392.189   3
   4   2  -6 3605.79 367.715   3
   4   2  -5 701.508 166.675   3
   4   2  -4 9083.78 568.471   3
  -4  -2   4 10045.2 598.128   3
  -4  -2   3 9058.31 555.461   3
  -4  -2   2 805.007 163.127   3
  -4  -2   1 2141.51 273.773   3
  -4  -2   0 28.5704 86.8884   3
  -4  -2  -1 1790.74 235.767   3
  -4  -2  -2 994.596 178.857   3
  -4  -2  -3 109.438 82.4500   3
  -4  -2  -4 12.0907 98.6221   3
  -4  -2  -5-86.2182 90.4150   3
  -4  -2  -6 866.923 200.731   3
  -4  -2  -7 564.509 171.566   3
  -4  -2  -8 87.0356 102.057   3
  -4  -2  -9 473.358 160.761   3
  -4  -2 -10-58.6352 93.9476   3
  -4  -2 -11 61.8225 105.248   3
   4   3 -16 409.344 171.118   3
   4   3 -15 286.647 165.132   3
   4   3 -14 1116.95 277.519   3
   4   3 -13-7.15904 114.989   3
   4   3 -12 60.5387 70.0716   3
   4   3 -11 2142.99 345.261   3
   4   3 -10 638.671 158.588   3
   4   3  -9 1145.05 231.968   3
   4   3  -8 1544.19 259.066   3
   4   3  -7 201.615 108.985   3
   4   3  -6 203.929 114.278   3
  -4  -3   5-31.9634 85.7150   3
  -4  -3   4 100.727 47.7349   3
  -4  -3   3 364.720 124.593   3
  -4  -3   2 776.513 180.490   3
  -4  -3   1 966.305 191.168   3
  -4  -3   0 50.6872 77.0245   3
  -4  -3  -1 1316.69 227.085   3
  -4  -3  -2 2108.41 283.680   3
  -4  -3  -3 146.948 90.4182   3
  -4  -3  -4 2299.95 301.709   3
  -4  -3  -5 744.963 189.089   3
  -4  -3  -6 232.715 119.354   3
  -4  -3  -7 723.046 216.009   3
  -4  -3  -8 198.608 150.575   3
  -4  -3  -9 97.9445 132.882   3
  -4  -3 -10 145.922 102.907   3
   4   4 -16 505.523 209.266   3
   4   4 -15 326.626 159.993   3
   4   4 -14 121.120 111.171   3
   4   4 -13 576.094 198.314   3
   4   4 -12 169.370 150.005   3
   4   4 -11 285.849 154.750   3
   4   4 -10-346.259 183.251   3
   4   4  -9 515.089 164.551   3
   4   4  -8 28.2035 72.3687   3
  -4  -4   7 199.460 93.2174   3
  -4  -4   6 2287.62 324.563   3
  -4  -4   5 2890.01 352.344   3
  -4  -4   4 3092.18 368.188   3
  -4  -4   3 7886.29 586.903   3
  -4  -4   2 278.001 112.699   3
  -4  -4   1 1276.59 221.796   3
  -4  -4   0 592.652 153.465   3
  -4  -4  -1 126.532 89.6894   3
  -4  -4  -2 1058.43 211.440   3
  -4  -4  -3 391.225 134.678   3
  -4  -4  -4 20.6583 77.7118   3
  -4  -4  -5 72.5412 106.440   3
  -4  -4  -6-31.6317 78.0020   3
  -4  -4  -7-13.9594 105.802   3
  -4  -4  -8-1.92839 82.3931   3
  -4  -4  -9-177.137 126.172   3
   4   5 -15-73.6121 139.605   3
   4   5 -14 52.9582 84.5455   3
   4   5 -13 196.718 131.398   3
   4   5 -12-84.0704 139.598   3
   4   5 -11 1415.64 289.015   3
   4   5 -10 351.938 154.489   3
  -4  -5   9 621.516 160.966   3
  -4  -5   8 2472.84 357.433   3
  -4  -5   7-119.534 103.781   3
  -4  -5   6 1454.55 258.748   3
  -4  -5   5 5043.12 483.453   3
  -4  -5   4 32.8956 69.8638   3
  -4  -5   3 2306.24 343.227   3
  -4  -5   2 810.286 121.876   2
  -4  -5   2 746.356 166.213   3
  -4  -5   1 42.2361 74.4451   3
  -4  -5   0 676.388 190.999   3
  -4  -5  -1 230.386 101.701   3
  -4  -5  -2 254.760 136.806   3
  -4  -5  -3-20.8292 110.663   3
  -4  -5  -4-9.85845 83.8103   3
  -4  -5  -5 30.4059 86.5231   3
  -4  -5  -6-94.4296 87.2845   3
  -4  -5  -7 115.539 120.693   3
   4   6 -14 317.778 127.802   3
   4   6 -13 434.361 171.471   3
  -4  -6  12-36.4347 87.3755   3
   4   6 -12 8.03806 89.1558   3
  -4  -6  11 563.900 174.080   3
  -4  -6  10 1854.86 330.281   3
  -4  -6   9 388.927 134.176   3
  -4  -6   8 1102.83 248.590   3
  -4  -6   7 1691.70 293.997   3
  -4  -6   6 2.79229 72.9653   3
  -4  -6   5 1366.56 267.023   3
  -4  -6   4-52.1928 119.393   3
  -4  -6   4 217.209 100.400   2
  -4  -6   3 285.563 78.5392   2
  -4  -6   3 209.202 102.661   3
  -4  -6   2 1566.51 281.767   3
  -4  -6   1 273.020 129.439   3
  -4  -6   0 43.0663 83.0341   3
  -4  -6  -1 320.406 180.103   3
  -4  -6  -2-90.6509 116.861   3
  -4  -6  -3-124.596 141.287   3
  -4  -6  -4 212.519 140.496   3
  -4  -6  -5 258.362 189.224   3
  -4  -6  -6 61.6896 109.609   3
  -4  -7  13 530.271 169.612   3
  -4  -7  12 408.085 192.950   3
  -4  -7  11-235.130 179.988   3
  -4  -7  10 782.628 235.905   3
  -4  -7   9 162.404 127.086   3
  -4  -7   8 434.579 166.642   3
  -4  -7   8 388.166 152.794   2
  -4  -7   7 765.114 243.882   3
  -4  -7   7 1025.00 227.104   2
  -4  -7   6 64.2747 93.5773   3
  -4  -7   6-66.1825 57.7030   2
  -4  -7   5 259.484 94.5210   3
  -4  -7   5 48.4131 56.6785   2
  -4  -7   4 16.7426 99.0160   3
  -4  -7   4 144.062 66.2169   2
  -4  -7   3 340.423 157.123   3
  -4  -7   2 236.489 153.169   3
  -4  -7   1 1087.47 260.115   3
  -4  -7   0 1292.75 274.883   3
  -4  -7  -1 127.529 156.739   3
  -4  -7  -2 660.472 194.850   3
  -4  -7  -3 383.005 177.568   3
  -4  -7  -4-19.0787 149.764   3
  -4  -8  11 207.811 135.736   3
  -4  -8  11 274.062 163.752   2
  -4  -8  10 176.235 131.731   3
  -4  -8  10 117.421 117.599   2
  -4  -8   9-7.78331 87.3564   3
  -4  -8   9 238.742 127.279   2
  -4  -8   8 136.675 144.851   3
  -4  -8   8 91.2145 80.7925   2
  -4  -8   7-45.5398 74.6807   3
  -4  -8   7-125.307 98.3801   2
  -4  -8   6 17.4594 72.4466   2
  -4  -8   6-97.8684 129.512   3
  -4  -8   5 544.991 177.829   3
  -4  -8   4 590.832 220.559   3
  -4  -8   3-146.248 116.642   3
  -4  -8   2 596.828 227.543   3
  -4  -8   1 235.372 147.796   3
  -4  -8   0 161.841 116.624   3
  -4  -8  -1-5.91613 132.699   3
  -4  -8  -2 183.207 113.605   3
  -4  -9   8 85.8447 113.056   3
  -4  -9   8 24.7906 72.3007   2
  -4  -9   7 280.848 136.522   3
  -4  -9   6 71.5276 112.339   3
  -4  -9   5 101.844 85.2009   3
  -4  -9   4-50.3063 113.093   3
  -4  -9   3-49.4922 87.4517   3
   5 -12  -4-153.988 180.638   2
   5 -12  -4-198.666 151.641   3
   5 -12  -3 264.622 183.286   2
   5 -12  -3 118.706 99.3095   3
   5 -12  -2-127.642 139.001   2
   5 -12  -2 16.6444 86.4810   3
   5 -12  -1 214.785 122.838   2
   5 -12   0 195.001 151.883   2
   5 -12   1 129.750 112.671   2
   5 -12   2 680.293 246.280   2
   5 -12   3 237.437 183.903   2
   5 -12   4-35.9916 105.708   2
   5 -12   5 173.375 176.000   2
   5 -11  -7 53.3229 144.417   2
   5 -11  -7 403.421 228.239   3
   5 -11  -6 182.942 88.3280   2
   5 -11  -6 274.955 152.361   3
   5 -11  -5 380.718 174.744   2
   5 -11  -5 226.920 170.367   3
   5 -11  -4 9.65208 111.544   2
   5 -11  -4-75.0673 76.1921   3
   5 -11  -3 363.153 157.028   2
   5 -11  -3 414.128 145.614   3
   5 -11  -2 608.593 208.185   2
   5 -11  -2 394.482 150.509   3
   5 -11  -1 315.760 181.781   2
   5 -11  -1-44.1204 94.2708   3
   5 -11   0 1770.78 374.110   2
   5 -11   1 611.716 231.484   2
   5 -11   2-32.9617 91.7589   2
   5 -11   3 479.766 186.311   2
   5 -11   4 23.0414 79.5074   2
   5 -11   5 222.290 126.414   2
   5 -11   6 282.710 144.029   2
   5 -11   7 104.997 83.3404   2
   5 -11   8 83.9335 128.837   2
  -5  11  -8 255.728 196.410   4
   5 -10  -9 201.355 164.811   3
   5 -10  -9-109.582 173.036   2
   5 -10  -8 479.046 233.207   2
   5 -10  -8 478.787 221.816   3
   5 -10  -7 927.266 278.991   2
   5 -10  -7 739.797 244.873   3
   5 -10  -6 24.0933 105.715   2
   5 -10  -6 151.365 165.171   3
   5 -10  -5 1209.47 307.978   2
   5 -10  -5 931.612 248.454   3
   5 -10  -4 675.748 230.120   2
   5 -10  -4 574.661 204.232   3
   5 -10  -3 5.72980 69.2170   2
   5 -10  -3-59.1095 96.5022   3
   5 -10  -2 1286.76 312.281   2
   5 -10  -2 745.341 176.967   3
   5 -10  -1 480.183 211.602   2
   5 -10  -1 370.532 148.058   3
   5 -10   0 51.1925 66.5443   2
   5 -10   0 66.0469 71.4058   3
   5 -10   1 544.391 190.374   2
   5 -10   2 118.706 159.824   2
   5 -10   3 578.639 206.366   2
  -5  10  -4 983.624 249.362   4
   5 -10   4 731.167 243.249   2
  -5  10  -5 132.601 116.561   4
   5 -10   5 151.450 127.921   2
  -5  10  -6 35.7870 90.0376   4
   5 -10   6-96.4303 113.544   2
  -5  10  -7 79.8814 105.398   4
   5 -10   7 4.60497 107.426   2
  -5  10  -8-59.1324 68.3042   4
   5 -10   8-124.568 122.074   2
  -5  10  -9 93.8638 122.378   4
   5 -10   9 18.2580 83.7936   2
   5  -9 -11 293.492 211.676   3
   5  -9 -10 792.825 279.334   2
   5  -9 -10 1066.80 305.336   3
   5  -9  -9 729.093 237.584   3
   5  -9  -9 611.761 246.840   2
   5  -9  -8 86.5963 134.859   2
   5  -9  -8 97.3761 90.8475   3
   5  -9  -7 1432.51 334.840   2
   5  -9  -7 1576.32 324.505   3
   5  -9  -6 753.727 251.865   2
   5  -9  -6 518.675 200.583   3
   5  -9  -5 490.681 193.575   2
   5  -9  -5 438.808 184.799   3
   5  -9  -4 1626.55 303.754   2
   5  -9  -4 2031.69 320.818   3
   5  -9  -3 122.879 111.487   2
   5  -9  -3 197.117 135.222   3
   5  -9  -2 1941.47 352.155   2
   5  -9  -2 1670.83 268.100   3
   5  -9  -1 1093.98 246.227   2
   5  -9  -1 1319.33 214.826   3
   5  -9   0 118.571 88.6251   2
   5  -9   0 230.728 107.721   3
   5  -9   1 683.781 200.505   2
  -5   9  -2 122.602 114.128   4
   5  -9   2-25.0995 77.4055   2
  -5   9  -3 236.158 144.162   4
   5  -9   3 388.520 152.577   2
  -5   9  -4 487.202 171.306   4
   5  -9   4 472.166 191.440   2
  -5   9  -5 1398.51 295.179   4
   5  -9   5 1635.12 333.560   2
  -5   9  -6 4083.17 493.574   4
   5  -9   6 3974.29 515.921   2
  -5   9  -7 297.151 161.599   4
   5  -9   7 122.849 136.939   2
  -5   9  -8 679.818 204.463   4
   5  -9   8 870.077 258.393   2
  -5   9  -9 302.224 151.837   4
   5  -9   9 444.324 209.211   2
  -5   9 -10-133.310 160.784   4
   5  -9  10 59.8258 124.489   2
   5  -8 -12 389.817 247.657   3
   5  -8 -11 92.0193 95.5723   3
   5  -8 -10 4.35861 97.6521   2
   5  -8 -10 88.8849 110.932   3
   5  -8  -9 198.838 119.533   3
   5  -8  -9 287.631 120.563   2
   5  -8  -8-47.1714 77.8718   2
   5  -8  -8 65.4821 87.2054   3
   5  -8  -7 288.365 115.362   2
   5  -8  -7 283.250 167.139   3
   5  -8  -6 758.165 226.665   2
   5  -8  -6 664.501 193.168   3
   5  -8  -5-83.1347 122.996   2
   5  -8  -5 1.40728 70.8230   3
   5  -8  -4 381.986 134.330   2
   5  -8  -4 520.222 166.917   3
   5  -8  -3 80.7925 78.5984   2
   5  -8  -3 4.17280 82.4794   3
   5  -8  -2 1078.75 253.568   2
   5  -8  -2 1198.63 194.191   3
   5  -8  -1 496.929 160.423   2
   5  -8  -1 589.734 129.051   3
  -5   8   0 557.536 190.307   4
   5  -8   0 319.511 156.152   2
   5  -8   0 275.513 70.6955   3
  -5   8  -1 2577.29 350.089   4
   5  -8   1 2893.68 397.354   2
   5  -8   2 656.526 202.158   2
  -5   8  -2 499.759 158.355   4
  -5   8  -3 1276.40 257.918   4
   5  -8   3 1057.91 256.076   2
  -5   8  -4 2198.27 335.696   4
   5  -8   4 2162.68 346.850   2
  -5   8  -5-87.4275 142.538   4
   5  -8   5-5.84584 66.1864   2
  -5   8  -6-165.052 158.990   4
   5  -8   6 251.248 134.000   2
  -5   8  -7-130.973 170.773   4
   5  -8   7 266.289 131.115   2
  -5   8  -8-323.900 192.495   4
   5  -8   8-124.557 101.311   2
  -5   8  -9 72.7670 127.855   4
   5  -8   9 321.657 153.787   2
  -5   8 -10 20.9566 105.949   4
   5  -8  10 135.076 89.5247   2
  -5   8 -11-305.800 211.111   4
   5  -8  11 185.990 141.586   2
   5  -7 -13 130.198 138.960   3
   5  -7 -12-196.486 162.143   3
   5  -7 -11 192.722 126.015   3
   5  -7 -10 377.253 194.659   2
   5  -7 -10 105.678 123.278   3
   5  -7  -9 370.907 167.606   3
   5  -7  -9 454.552 173.620   2
   5  -7  -8 90.1797 105.503   3
   5  -7  -8-137.366 147.366   2
   5  -7  -7 519.965 206.096   2
   5  -7  -7 676.446 205.439   3
   5  -7  -6 247.613 150.155   2
   5  -7  -6 330.560 126.838   3
   5  -7  -5 1111.04 244.749   2
   5  -7  -5 1137.97 229.554   3
   5  -7  -4 3406.30 356.976   3
   5  -7  -4 3393.26 426.693   2
   5  -7  -3 529.613 168.463   2
   5  -7  -3 562.821 134.152   3
  -5   7   2 1531.22 268.335   4
   5  -7  -2 1475.23 286.906   2
   5  -7  -2 1451.13 206.984   3
  -5   7   1 5564.15 482.827   4
   5  -7  -1 5141.96 354.973   3
   5  -7  -1 5645.21 533.832   2
  -5   7   0-21.5073 69.2339   4
   5  -7   0 135.968 85.1424   2
   5  -7   0 64.8916 46.3922   3
  -5   7  -1 2483.37 335.742   4
   5  -7   1 2305.23 341.106   2
  -5   7  -2 1215.92 231.656   4
   5  -7   2 1041.25 236.349   2
  -5   7  -3-219.057 159.325   4
   5  -7   3 75.7506 72.3275   2
  -5   7  -4 1088.13 213.940   4
   5  -7   4 1602.10 285.300   2
   5  -7   5 172.712 62.9317   2
   5  -7   6 308.963 137.352   2
   5  -7   7-129.406 142.322   2
   5  -7   8 10.1508 73.0579   2
   5  -7   9-70.2483 142.401   2
   5  -7  10-122.874 98.0688   2
   5  -7  11-6.19261 97.6716   2
   5  -6 -14-181.724 181.052   3
   5  -6 -13-196.803 169.069   3
   5  -6 -12 195.110 148.668   3
   5  -6 -11 465.583 187.271   3
   5  -6 -10-186.631 159.375   3
   5  -6  -9 1018.24 254.323   3
   5  -6  -9 1387.90 321.676   2
   5  -6  -8 1829.90 303.374   3
   5  -6  -8 2227.50 355.403   2
   5  -6  -7 3.41619 81.9670   2
   5  -6  -7-32.1665 84.1264   3
   5  -6  -6 6917.23 547.733   3
   5  -6  -6 6936.14 624.052   2
   5  -6  -5 2245.92 346.936   2
   5  -6  -5 2657.39 317.072   3
   5  -6  -4 3824.06 360.752   3
   5  -6  -4 3816.89 441.273   2
  -5   6   3 4998.24 432.338   4
   5  -6  -3 4130.15 350.513   3
   5  -6  -3 4587.30 464.297   2
   5  -6  -2 121.126 99.3315   2
  -5   6   2 371.815 137.561   4
   5  -6  -2 168.947 84.0535   3
  -5   6   1 7100.19 530.129   4
   5  -6  -1 7398.52 407.290   3
   5  -6  -1 8174.92 609.380   2
  -5   6   0 8890.89 586.526   4
   5  -6   0 8557.84 390.450   3
   5  -6   0 9320.09 643.270   2
  -5   6  -1-70.7150 111.637   4
   5  -6   1 186.865 122.901   2
   5  -6   2 3727.24 408.791   2
   5  -6   3 334.904 115.203   2
   5  -6   4 599.506 165.706   2
   5  -6   5 52.0824 68.8706   2
   5  -6   6 104.727 48.8539   2
   5  -6   7 101.634 86.4779   2
   5  -6   8 137.823 99.8303   2
   5  -6   9 168.267 87.2683   2
   5  -6  10 84.2296 112.038   2
   5  -6  11 19.5512 66.1439   2
   5  -6  12 83.1758 94.7157   2
   5  -5 -15-139.285 156.537   3
   5  -5 -14 2.45828 124.505   3
   5  -5 -13 89.7669 96.3135   3
   5  -5 -12 284.222 132.612   3
   5  -5 -11 1228.04 271.801   3
   5  -5 -10-282.191 196.771   3
   5  -5  -9 2841.03 411.065   2
   5  -5  -9 2328.54 356.502   3
   5  -5  -8 2734.07 364.094   3
   5  -5  -8 3005.55 402.805   2
   5  -5  -7-106.905 114.086   3
   5  -5  -7-7.76928 54.5798   2
   5  -5  -6 7735.95 560.183   3
   5  -5  -6 7760.60 634.241   2
  -5   5   5 4090.67 372.325   4
   5  -5  -5 3575.39 363.362   3
   5  -5  -5 4010.67 432.627   2
   5  -5  -4 55.3887 79.6293   2
  -5   5   4 298.603 120.878   4
   5  -5  -4 115.559 73.8984   3
  -5   5   3 2890.51 313.604   4
   5  -5  -3 2868.29 288.266   3
   5  -5  -3 2627.00 333.147   2
   5  -5  -2 279.297 109.514   2
  -5   5   2 147.193 55.5596   4
   5  -5  -2 318.302 95.6899   3
   5  -5  -1 1652.80 258.300   2
  -5   5   1 1441.11 207.021   4
   5  -5  -1 1405.37 170.284   3
   5  -5   0 61.3930 67.0979   2
   5  -5   0 47.4608 47.1766   3
   5  -5   1 3409.49 371.296   2
   5  -5   2 1062.89 212.106   2
   5  -5   3-1.67242 83.4636   2
   5  -5   4 625.898 175.289   2
   5  -5   5 408.566 115.658   2
   5  -5   6-128.169 115.009   2
   5  -5   7 658.734 167.838   2
   5  -5   8 255.475 126.430   2
   5  -5   9 124.004 96.1379   2
   5  -5  10 131.144 95.9242   2
   5  -5  11-62.2264 79.4231   2
   5  -5  12 88.5182 91.7460   2
   5  -4 -15 292.872 192.676   3
   5  -4 -14 450.976 209.367   3
   5  -4 -13 1629.72 377.654   3
   5  -4 -12 16.3227 81.8817   3
   5  -4 -11 1583.68 328.470   3
   5  -4 -10 2499.29 387.511   3
   5  -4  -9-122.394 87.9652   3
   5  -4  -8 2345.12 348.099   3
   5  -4  -8 1923.72 315.444   2
   5  -4  -7 1200.51 243.178   3
   5  -4  -7 584.124 167.588   2
  -5   4   6 3896.54 332.816   4
   5  -4  -6 3049.38 358.409   3
   5  -4  -6 3085.36 385.880   2
   5  -4  -5 438.856 141.289   2
  -5   4   5 505.793 130.158   4
   5  -4  -5 332.423 90.1248   3
   5  -4  -4 326.225 139.574   2
  -5   4   4 153.651 55.7479   4
   5  -4  -4 204.012 99.4985   3
  -5   4   3 2027.26 232.055   4
   5  -4  -3 2005.22 238.040   3
   5  -4  -3 2019.62 283.744   2
   5  -4  -2-35.5016 90.4472   2
   5  -4  -2 229.848 83.2794   3
   5  -4  -1 1563.85 187.088   3
   5  -4  -1 1928.34 278.256   2
   5  -4   0 6456.19 339.323   3
   5  -4   0 7262.42 511.578   2
   5  -4   1 166.807 98.6025   2
  -5   4  -1 26.8133 26.3457   3
   5  -4   2 2756.62 317.111   2
   5  -4   3 620.270 164.579   2
   5  -4   4 621.225 203.200   1
   5  -4   4 751.500 164.754   2
   5  -4   5 1985.19 348.818   1
   5  -4   5 1839.22 268.618   2
   5  -4   6 284.785 164.506   1
   5  -4   6 109.613 63.9851   2
   5  -4   7 596.234 221.684   1
   5  -4   7 293.522 122.118   2
   5  -4   8 943.652 299.899   1
   5  -4   8 904.479 195.867   2
   5  -4   9-71.7836 105.132   1
   5  -4   9 88.1284 68.2146   2
   5  -4  10 312.829 187.354   1
   5  -4  10-6.41147 80.8207   2
   5  -4  11 60.8210 86.4681   1
   5  -4  11 62.8090 72.7054   2
   5  -4  12 2.64443 114.611   1
   5  -4  12 38.9149 79.7768   2
   5  -3 -16 82.2307 104.292   3
   5  -3 -15 427.681 203.069   3
   5  -3 -14 138.890 118.526   3
   5  -3 -13 417.597 183.072   3
   5  -3 -12 466.545 193.850   3
   5  -3 -11 127.932 118.032   3
   5  -3 -10 500.201 190.091   3
   5  -3  -9 113.819 124.123   3
   5  -3  -8 1055.14 233.833   3
   5  -3  -7 822.857 183.834   3
   5  -3  -7 1035.38 222.385   2
   5  -3  -6 4829.97 450.349   3
   5  -3  -6 4727.64 455.504   2
  -5   3   6 4846.34 345.894   4
  -5   3   5 9621.88 492.127   4
   5  -3  -5 9270.42 579.777   3
   5  -3  -5 8929.95 598.374   2
   5  -3  -4 87.4655 92.5965   2
   5  -3  -4 95.1665 66.2714   3
   5  -3  -3 9548.08 588.301   2
   5  -3  -3 9531.44 520.557   3
   5  -3  -2 3518.25 309.138   3
   5  -3  -2 3605.38 355.885   2
   5  -3  -1 545.364 133.252   2
   5  -3  -1 601.181 118.679   3
   5  -3   0 4526.17 294.443   3
   5  -3   0 4940.82 394.219   2
   5  -3   0 4964.04 444.549   1
   5  -3   1 323.943 116.922   1
   5  -3   1 356.690 109.406   2
  -5   3  -1 463.485 77.9028   3
  -5   3  -2 310.860 65.2223   3
   5  -3   2 339.401 134.727   1
   5  -3   2 313.233 105.210   2
  -5   3  -3 1629.83 127.731   3
   5  -3   3 1988.90 257.828   2
   5  -3   3 1857.13 322.445   1
  -5   3  -4 189.674 57.3089   3
   5  -3   4 253.882 103.864   2
   5  -3   4 240.079 125.950   1
   5  -3   5 442.586 122.272   2
   5  -3   5 387.863 162.164   1
   5  -3   6-0.35575 85.1418   2
   5  -3   6 122.938 94.5969   1
   5  -3   7 9.00008 51.0211   2
   5  -3   7 30.8514 89.1840   1
   5  -3   8-77.2161 77.0700   2
   5  -3   8-86.7830 81.1611   1
   5  -3   9 89.3767 108.772   1
   5  -3   9 23.6476 64.3315   2
   5  -3  10-91.8203 119.335   1
   5  -3  10-25.9621 58.7182   2
   5  -3  11-21.3485 78.0614   2
   5  -3  11 35.3062 112.683   1
   5  -3  12 154.462 137.176   1
   5  -2 -16-138.165 128.170   3
   5  -2 -15 239.150 148.761   3
   5  -2 -14-2.31972 105.515   3
   5  -2 -13 587.996 227.474   3
   5  -2 -12 543.588 212.994   3
   5  -2 -11 1299.42 270.945   3
   5  -2 -10 2001.41 324.297   3
   5  -2  -9-52.2644 63.1312   3
   5  -2  -8 6060.55 538.388   3
  -5   2   7 2232.06 207.766   4
   5  -2  -7 1828.18 283.913   3
  -5   2   6-55.7674 63.0779   4
   5  -2  -6-118.076 97.5665   3
   5  -2  -6-99.3014 77.7024   2
   5  -2  -5-1.06375 83.8316   3
   5  -2  -5 99.4684 73.0590   2
   5  -2  -4 2404.74 280.267   3
   5  -2  -4 2848.68 306.274   2
   5  -2  -3 38.2209 53.0850   2
   5  -2  -3 196.731 91.8278   3
   5  -2  -2 5006.56 386.006   3
   5  -2  -2 5871.46 428.322   2
   5  -2  -2 5829.60 445.902   1
   5  -2  -1 96.8380 64.9778   2
   5  -2  -1 82.3800 46.4262   3
   5  -2  -1 159.720 86.8503   1
   5  -2   0 3313.86 314.314   2
  -5   2   0 3905.41 274.449   3
   5  -2   0 3634.08 377.800   1
   5  -2   1 3606.60 403.044   1
   5  -2   1 3684.39 326.098   2
  -5   2  -1 4145.68 277.236   3
   5  -2   2 1974.04 309.466   1
  -5   2  -2 1601.11 161.390   3
   5  -2   2 1917.94 232.130   2
  -5   2  -3 170.609 47.7683   3
   5  -2   3 178.190 61.7561   1
   5  -2   3 230.402 95.7492   2
  -5   2  -4 255.796 57.9632   3
   5  -2   4 257.518 122.420   1
   5  -2   4 384.357 98.2680   2
  -5   2  -5 77.7547 66.7284   3
   5  -2   5-17.4736 56.3702   2
   5  -2   5-2.90756 87.5918   1
  -5   2  -6-18.9542 52.1743   3
   5  -2   6-67.2085 83.0450   1
   5  -2   6-139.058 91.5699   2
  -5   2  -7 67.6962 59.9531   3
   5  -2   7-9.30349 78.6532   1
   5  -2   7 221.438 97.5386   2
   5  -2   8 111.012 97.9661   1
   5  -2   8 94.1715 80.2419   2
   5  -2   9-0.75225 90.0655   1
   5  -2   9-46.1989 64.3085   2
   5  -2  10 366.940 212.009   1
   5  -2  11 135.487 135.145   1
   5  -1 -16 449.197 241.718   3
   5  -1 -15 301.432 174.646   3
   5  -1 -14-121.094 142.853   3
   5  -1 -13 799.756 242.471   3
   5  -1 -12 2866.93 434.237   3
   5  -1 -11 83.2075 102.579   3
   5  -1 -10 5836.67 560.287   3
   5  -1  -9 2130.40 334.684   3
  -5   1   8 457.114 83.6385   4
   5  -1  -8 227.144 66.7285   3
   5  -1  -7 8456.44 604.035   3
   5  -1  -6 883.815 200.838   3
   5  -1  -5 9663.04 598.437   3
   5  -1  -4 12269.0 652.064   3
   5  -1  -4 12059.2 624.241   2
   5  -1  -4 12659.6 600.410   1
   5  -1  -3 455.673 117.552   3
   5  -1  -3 778.507 156.982   1
   5  -1  -3 607.997 146.106   2
   5  -1  -2 1413.07 201.730   2
   5  -1  -2 1408.64 212.128   1
   5  -1  -2 1253.84 198.458   3
   5  -1  -1 376.055 106.885   2
   5  -1  -1 597.087 164.694   1
  -5   1   1 624.806 119.537   3
   5  -1   0 934.623 156.794   2
  -5   1   0 1364.62 181.811   3
   5  -1   0 985.878 204.134   1
   5  -1   1 70.9979 53.7084   1
   5  -1   1 210.021 75.5496   2
  -5   1  -1 326.116 64.1022   3
   5  -1   2 207.622 73.9889   2
   5  -1   2 234.924 120.883   1
  -5   1  -2 154.944 57.1371   3
   5  -1   3 1462.31 188.911   2
   5  -1   3 1656.55 299.546   1
  -5   1  -3 1863.59 201.521   3
  -5   1  -4 629.985 115.220   3
   5  -1   4 584.616 118.827   2
   5  -1   4 589.672 196.352   1
  -5   1  -5 226.048 70.3090   3
   5  -1   5 293.285 75.3071   2
   5  -1   5 452.885 180.250   1
  -5   1  -6 735.758 143.627   3
   5  -1   6 601.749 209.977   1
   5  -1   6 519.228 123.353   2
  -5   1  -7 90.8481 52.2352   3
   5  -1   7-113.867 96.3784   1
  -5   1  -8 304.677 120.669   3
   5  -1   8 218.421 104.016   1
  -5   1  -9 300.360 106.438   3
   5  -1   9 347.185 187.026   1
   5  -1  10 3.34116 81.1979   1
   5  -1  11 80.3404 98.1643   1
   5   0 -17 607.748 266.039   3
   5   0 -16-267.906 188.288   3
   5   0 -15 523.919 214.062   3
   5   0 -14 267.121 143.536   3
   5   0 -13 53.2467 98.8436   3
   5   0 -12 650.460 195.510   3
   5   0 -11 1425.95 288.079   3
   5   0 -10 294.152 132.456   3
   5   0  -9 4370.40 468.410   3
   5   0  -8 594.339 157.190   3
   5   0  -7 928.632 195.103   3
   5   0  -6 590.964 119.274   1
   5   0  -6 445.123 135.011   3
   5   0  -5-35.3650 103.943   3
   5   0  -5 6.08235 31.9960   1
   5   0  -4 1048.08 162.946   1
   5   0  -4 771.607 154.661   3
   5   0  -3-46.8110 49.7983   1
   5   0  -3 2.12252 70.8131   3
   5   0  -2 2535.21 296.048   1
  -5   0   2 3067.35 303.938   3
  -5   0   1 328.893 92.9878   3
   5   0  -1 200.455 64.4926   1
   5   0  -1 198.139 80.8835   2
   5   0   0 971.149 209.800   1
  -5   0   0 1007.54 185.377   3
   5   0   0 853.965 144.246   2
   5   0   1 3388.42 402.165   1
   5   0   1 3006.64 254.869   2
  -5   0  -1 3511.52 308.065   3
   5   0   2 2.25498 36.6192   2
  -5   0  -2 16.9881 39.9879   3
   5   0   3 3382.46 458.784   1
   5   0   3 3453.68 269.784   2
  -5   0  -4 1437.52 199.002   3
   5   0   4 1312.32 282.153   1
  -5   0  -5 283.630 100.508   3
   5   0   5 50.9214 63.5856   1
  -5   0  -6 138.302 96.3337   3
   5   0   6 180.844 134.654   1
  -5   0  -7 262.952 121.583   3
   5   0   7-118.388 62.7723   1
  -5   0  -8 254.045 116.134   3
   5   0   8 31.0759 69.2050   1
  -5   0  -9-56.8156 110.199   3
   5   0   9 25.2644 88.5736   1
  -5   0 -10 10.1777 68.9607   3
   5   0  10-14.6637 92.3096   1
   5   1 -16 193.533 147.467   3
   5   1 -15 213.962 155.328   3
   5   1 -14 1393.27 326.882   3
   5   1 -13 183.275 102.804   3
   5   1 -12 747.463 199.282   3
   5   1 -11 84.9219 94.2796   3
   5   1 -10 1852.44 315.028   3
   5   1  -9-133.314 135.883   3
   5   1  -8-36.1581 118.061   3
   5   1  -7 1022.49 142.555   1
   5   1  -7 1213.64 242.415   3
   5   1  -6 1106.67 160.744   1
   5   1  -6 1106.77 224.281   3
   5   1  -5 1318.70 241.056   3
   5   1  -5 1070.93 168.265   1
   5   1  -4 3017.77 319.197   1
   5   1  -4 3178.23 371.327   3
  -5  -1   3 470.036 134.953   3
  -5  -1   2 1984.61 254.867   3
  -5  -1   1 2235.30 283.257   3
  -5  -1   0-246.837 119.429   3
  -5  -1  -1 1013.55 187.531   3
  -5  -1  -2 553.008 140.746   3
  -5  -1  -3 121.322 103.259   3
  -5  -1  -4 283.813 109.410   3
  -5  -1  -5 75.2113 76.3478   3
  -5  -1  -6-72.8306 94.9935   3
  -5  -1  -7 65.6743 100.576   3
  -5  -1  -8 105.237 108.941   3
  -5  -1  -9-44.7277 96.9180   3
   5   1   9-45.6188 171.614   1
  -5  -1 -10 40.7243 94.6872   3
   5   1  10-38.0256 130.730   1
   5   2 -16 182.905 131.417   3
   5   2 -15-147.134 142.969   3
   5   2 -14 62.4820 91.4877   3
   5   2 -13 5.60147 81.0686   3
   5   2 -12-31.5532 78.2063   3
   5   2 -11 4311.16 509.427   3
   5   2 -10 1737.58 316.338   3
   5   2  -9 1462.26 270.082   3
   5   2  -8 1514.70 159.373   1
   5   2  -8 1721.23 291.913   3
   5   2  -7 1354.92 181.988   1
   5   2  -7 1872.50 291.419   3
   5   2  -6 4674.11 456.905   3
   5   2  -5-63.6547 67.0351   3
  -5  -2   5 147.190 98.7933   3
  -5  -2   4 5570.35 474.647   3
  -5  -2   3 7124.01 534.037   3
  -5  -2   2 181.216 68.9108   3
  -5  -2   1 1485.68 249.137   3
  -5  -2   0 1067.54 198.598   3
  -5  -2  -1-11.8156 74.5273   3
  -5  -2  -2 247.600 112.487   3
  -5  -2  -3 154.594 88.7423   3
  -5  -2  -4-36.2512 105.099   3
  -5  -2  -5-16.1858 79.8031   3
  -5  -2  -6 159.287 128.301   3
  -5  -2  -7 171.967 123.411   3
  -5  -2  -8 42.3808 116.623   3
  -5  -2  -9 188.849 133.591   3
   5   3 -16-137.176 152.289   3
   5   3 -15 44.4356 114.774   3
   5   3 -14 407.802 165.953   3
   5   3 -13-38.8579 135.418   3
   5   3 -12 2129.19 374.423   3
   5   3 -11 1289.13 299.214   3
   5   3 -10 53.2791 75.2749   3
   5   3  -9 3018.03 407.482   3
   5   3  -8 6276.02 570.323   3
   5   3  -7 9.40158 85.3752   3
  -5  -3   6 1068.12 223.852   3
  -5  -3   5 346.729 113.455   3
  -5  -3   4 30.6375 74.0266   3
  -5  -3   3 669.903 183.884   3
  -5  -3   2-88.9943 62.1193   3
  -5  -3   1 657.695 176.900   3
  -5  -3   0-65.1771 64.7651   3
  -5  -3  -1 453.104 150.904   3
  -5  -3  -2 141.514 127.551   3
  -5  -3  -3 37.0874 61.1902   3
  -5  -3  -4-23.7118 85.6093   3
  -5  -3  -5 15.5888 84.7043   3
  -5  -3  -6-44.0241 76.4789   3
  -5  -3  -7 116.837 132.539   3
  -5  -3  -8 240.404 164.151   3
   5   4 -15 167.145 143.485   3
   5   4 -14 805.108 255.889   3
   5   4 -13 383.098 211.919   3
   5   4 -12-129.459 147.608   3
   5   4 -11 760.919 210.583   3
   5   4 -10 1244.16 283.667   3
   5   4  -9 67.4996 91.9686   3
  -5  -4   8 946.193 246.124   3
  -5  -4   7-79.9446 117.952   3
  -5  -4   6 415.328 130.749   3
  -5  -4   5 25.9384 82.7735   3
  -5  -4   4 206.311 94.8278   3
  -5  -4   3 449.259 168.832   3
  -5  -4   2-107.573 115.061   3
  -5  -4   1 465.059 153.376   3
  -5  -4   0 41.7236 91.3006   3
  -5  -4  -1 211.575 118.210   3
  -5  -4  -2 490.071 173.493   3
  -5  -4  -3 96.2223 91.8933   3
  -5  -4  -4 75.1951 111.300   3
  -5  -4  -5 807.135 243.806   3
  -5  -4  -6 256.385 140.761   3
  -5  -4  -7-51.6690 157.041   3
   5   5 -14-90.8767 122.837   3
   5   5 -13 136.666 126.534   3
   5   5 -12 92.9999 111.515   3
   5   5 -11-45.0914 141.142   3
  -5  -5  11 118.896 104.636   3
  -5  -5  10-36.1230 116.162   3
  -5  -5   9 529.042 181.302   3
  -5  -5   8 1224.33 281.909   3
  -5  -5   7-136.058 133.857   3
  -5  -5   6 587.329 193.682   3
  -5  -5   5 258.599 139.889   3
  -5  -5   4 29.2629 90.2680   3
  -5  -5   3 547.356 176.277   3
  -5  -5   2 30.7640 93.9154   3
  -5  -5   1 110.262 66.5516   3
  -5  -5   0 150.760 70.9662   3
  -5  -5  -1 104.165 100.722   3
  -5  -5  -2-166.020 128.389   3
  -5  -5  -3-247.759 155.179   3
  -5  -5  -4 28.0108 78.5131   3
  -5  -5  -5-142.952 119.135   3
  -5  -6  13 0.79640 121.113   3
  -5  -6  12-101.312 152.012   3
  -5  -6  11 151.434 141.664   3
  -5  -6  10 299.040 179.344   3
  -5  -6   9-267.475 155.266   3
  -5  -6   8 149.506 144.184   3
  -5  -6   7 103.104 96.9236   3
  -5  -6   6 69.0285 119.328   3
  -5  -6   5 425.112 164.330   3
  -5  -6   4 544.922 154.433   3
  -5  -6   3-124.369 113.841   3
  -5  -6   2 662.369 207.060   3
  -5  -6   1 33.0880 109.270   3
  -5  -6   0 5.71725 73.7924   3
  -5  -6  -1 311.039 169.260   3
  -5  -6  -2-82.8015 149.483   3
  -5  -6  -3 58.9917 105.689   3
  -5  -7  11-39.4629 136.739   3
  -5  -7  10 746.398 238.112   3
  -5  -7   9 288.427 165.061   3
  -5  -7   8 160.228 162.735   3
  -5  -7   7 1102.02 293.152   3
  -5  -7   7 827.423 199.678   2
  -5  -7   6 11.3012 119.371   3
  -5  -7   5-131.779 169.733   3
  -5  -7   4-70.9354 122.413   3
  -5  -7   3-133.224 123.039   3
  -5  -7   2-40.4386 75.3484   3
  -5  -7   1 398.676 172.011   3
  -5  -7   0 238.852 134.521   3
  -5  -7  -1-82.1659 82.8417   3
  -5  -8   8-71.9533 91.5971   3
  -5  -8   7 143.013 144.220   3
  -5  -8   6-118.580 141.245   3
  -5  -8   5-154.091 153.804   3
  -5  -8   4 28.6299 91.1352   3
  -5  -8   3 220.887 148.091   3
   6 -12  -3 182.532 177.720   2
   6 -12  -2-52.1306 95.5643   2
   6 -12  -1-69.4386 88.9101   2
   6 -12   0 63.9901 96.7688   2
   6 -12   1-175.007 201.117   2
   6 -12   2 73.4964 110.821   2
   6 -12   3 128.340 101.993   2
   6 -11  -6-111.003 120.816   2
   6 -11  -6 104.365 137.496   3
   6 -11  -5 306.038 167.000   2
   6 -11  -5 178.141 158.787   3
   6 -11  -4 11.1999 102.263   2
   6 -11  -4 75.0658 107.129   3
   6 -11  -3-36.4198 104.062   2
   6 -11  -3 163.305 118.251   3
   6 -11  -2 389.667 173.692   2
   6 -11  -1 161.682 154.957   2
   6 -11   0 698.197 249.313   2
   6 -11   1 843.200 273.015   2
   6 -11   2 125.274 127.643   2
   6 -11   3 534.943 205.235   2
  -6  11  -4 179.621 161.690   4
   6 -11   4 74.0499 126.764   2
   6 -11   5 152.855 85.2597   2
  -6  11  -5 322.618 162.088   4
  -6  11  -6 215.510 169.352   4
   6 -11   6 146.647 139.932   2
   6 -10  -9 174.522 181.967   3
   6 -10  -9 115.441 112.279   2
   6 -10  -8 74.8452 114.826   2
   6 -10  -8 174.756 148.070   3
   6 -10  -7 98.2726 147.066   2
   6 -10  -7 177.408 147.528   3
   6 -10  -6 131.644 91.5990   2
   6 -10  -6 113.289 106.408   3
   6 -10  -5 601.697 262.591   2
   6 -10  -5 639.848 233.041   3
   6 -10  -4 408.254 178.850   2
   6 -10  -4 152.189 123.180   3
   6 -10  -3 435.296 212.259   2
   6 -10  -3 216.246 132.588   3
   6 -10  -2 878.690 274.887   2
   6 -10  -2 656.305 169.154   3
   6 -10  -1-170.056 126.698   2
   6 -10   0 307.519 172.573   2
   6 -10   1 871.470 246.985   2
  -6  10  -2 105.649 132.281   4
   6 -10   2 21.9334 93.4436   2
   6 -10   3 555.978 204.701   2
  -6  10  -3 688.763 222.214   4
  -6  10  -4 372.645 166.341   4
   6 -10   4 421.211 187.582   2
  -6  10  -5 216.840 152.523   4
   6 -10   5 20.5932 99.9803   2
  -6  10  -6 352.285 190.447   4
   6 -10   6 491.327 231.594   2
  -6  10  -7 134.020 125.736   4
   6 -10   7 167.205 147.190   2
  -6  10  -8 159.990 106.707   4
   6 -10   8-34.5656 99.1636   2
   6  -9 -10 180.962 153.239   3
   6  -9 -10 461.230 213.698   2
   6  -9  -9 198.999 141.403   3
   6  -9  -9 85.0121 148.623   2
   6  -9  -8-90.5078 92.6861   2
   6  -9  -8 7.31970 87.8266   3
   6  -9  -7 1345.58 340.289   2
   6  -9  -7 1119.85 284.944   3
   6  -9  -6 611.164 233.842   2
   6  -9  -6 525.274 167.706   3
   6  -9  -5 544.258 229.841   2
   6  -9  -5 382.237 142.441   3
   6  -9  -4 1313.63 290.194   2
   6  -9  -4 963.968 218.025   3
   6  -9  -3-171.385 154.803   2
   6  -9  -3 87.3624 95.0304   3
   6  -9  -2 778.480 251.563   2
   6  -9  -2 901.880 178.991   3
   6  -9  -1 1840.00 356.486   2
  -6   9   0 204.812 167.225   4
   6  -9   0 237.453 138.634   2
  -6   9  -1 891.504 232.486   4
   6  -9   1 727.946 234.595   2
  -6   9  -2 388.554 175.247   4
   6  -9   2 184.235 101.971   2
  -6   9  -3 23.2046 93.7211   4
   6  -9   3 13.8345 69.9692   2
  -6   9  -4-83.4911 100.809   4
   6  -9   4 22.5926 69.3899   2
  -6   9  -5-45.7948 75.3175   4
   6  -9   5 86.7562 125.441   2
  -6   9  -6-140.328 156.926   4
   6  -9   6 221.954 163.168   2
  -6   9  -7-6.16548 119.241   4
   6  -9   7-58.2925 102.571   2
  -6   9  -8-24.8865 116.015   4
   6  -9   8-41.5494 97.6744   2
  -6   9  -9-174.354 171.497   4
   6  -9   9-103.582 137.655   2
   6  -8 -12 51.5754 122.112   3
   6  -8 -11-147.133 163.292   3
   6  -8 -10 13.8501 109.323   3
   6  -8 -10 420.124 204.482   2
   6  -8  -9 1346.43 309.705   3
   6  -8  -9 1296.95 331.047   2
   6  -8  -8 84.9466 122.551   2
   6  -8  -8 139.587 91.9498   3
   6  -8  -7 161.381 87.6074   2
   6  -8  -7 99.0788 112.057   3
   6  -8  -6 1279.59 307.103   2
   6  -8  -6 858.979 219.993   3
   6  -8  -5 1268.76 301.106   2
   6  -8  -5 836.597 203.152   3
   6  -8  -4 367.768 133.508   2
   6  -8  -4 367.503 147.709   3
   6  -8  -3 1333.67 284.427   2
   6  -8  -3 646.685 143.898   3
   6  -8  -2 76.2190 111.741   2
  -6   8   2 309.604 163.264   4
   6  -8  -2 58.2465 48.9119   3
  -6   8   1 840.166 229.432   4
   6  -8  -1 537.729 214.273   2
   6  -8  -1 516.132 121.693   3
  -6   8   0 42.1484 63.9071   4
   6  -8   0-8.65107 134.932   2
  -6   8  -1 517.464 144.509   4
   6  -8   1 312.488 125.312   2
  -6   8  -2-83.2524 100.428   4
   6  -8   2 237.135 146.826   2
  -6   8  -3 254.201 122.243   4
   6  -8   3 239.937 124.411   2
  -6   8  -4 80.4869 67.5450   4
   6  -8   4 263.067 128.681   2
  -6   8  -5 19.4670 89.3460   4
   6  -8   5-57.0694 72.3736   2
  -6   8  -6 965.184 235.679   4
   6  -8   6 1327.20 318.392   2
   6  -8   7 925.336 269.324   2
   6  -8   8 60.6274 68.8991   2
   6  -8   9 114.253 110.738   2
   6  -7 -13-191.836 172.199   3
   6  -7 -12 229.158 147.322   3
   6  -7 -11 501.038 198.126   3
   6  -7 -10 242.071 127.136   3
   6  -7 -10 270.237 148.180   2
   6  -7  -9 517.658 184.066   3
   6  -7  -9 524.457 201.217   2
   6  -7  -8 244.949 156.505   2
   6  -7  -8 144.757 98.9950   3
   6  -7  -7 2745.84 446.129   2
   6  -7  -7 2056.65 331.804   3
   6  -7  -6 2745.72 426.905   2
   6  -7  -6 2245.34 328.158   3
   6  -7  -5 281.685 104.329   2
   6  -7  -5 105.373 63.3943   3
   6  -7  -4 1240.33 288.479   2
  -6   7   4 1976.92 313.263   4
   6  -7  -4 1460.21 255.329   3
   6  -7  -3 187.751 95.0719   2
  -6   7   3 481.895 169.292   4
   6  -7  -3 315.481 111.499   3
   6  -7  -2-13.9593 104.019   2
  -6   7   2 322.397 122.253   4
   6  -7  -2 221.248 92.7506   3
   6  -7  -1 688.266 183.329   2
  -6   7   1 886.053 205.157   4
   6  -7  -1 627.055 123.864   3
   6  -7   0-145.731 100.936   2
  -6   7   0-101.664 143.251   4
  -6   7  -1 954.784 195.592   4
   6  -7   1 972.154 224.289   2
  -6   7  -2 852.017 172.154   4
   6  -7   2 1002.38 241.367   2
   6  -7   3-67.0424 70.4291   2
   6  -7   4 687.681 205.598   2
   6  -7   5 601.678 182.303   2
   6  -7   6 31.4998 88.5523   2
   6  -7   7 190.407 99.7175   2
   6  -7   8-131.585 147.741   2
   6  -7   9 1.35146 94.9100   2
   6  -7  10 30.4714 93.3760   2
   6  -6 -14 90.2789 146.727   3
   6  -6 -13 424.391 231.198   3
   6  -6 -12 129.271 110.301   3
   6  -6 -11 559.240 218.342   3
   6  -6 -10 136.225 148.903   3
   6  -6 -10 182.247 146.801   2
   6  -6  -9 293.116 142.111   3
   6  -6  -9 182.567 116.924   2
   6  -6  -8-153.779 133.678   3
   6  -6  -8-4.49996 73.5843   2
   6  -6  -7 241.095 103.769   2
   6  -6  -7 334.883 125.124   3
   6  -6  -6-41.7532 71.2673   2
   6  -6  -6 106.053 95.8828   3
   6  -6  -5 296.259 135.381   2
  -6   6   5 389.168 152.725   4
   6  -6  -5 191.436 94.8524   3
   6  -6  -4 651.609 186.151   2
  -6   6   4 1057.11 215.917   4
   6  -6  -4 731.071 174.208   3
   6  -6  -3 2361.50 347.299   2
  -6   6   3 2749.36 337.672   4
   6  -6  -3 2463.02 285.793   3
   6  -6  -2 378.143 144.237   2
  -6   6   2 256.283 60.8152   4
   6  -6  -2 294.200 113.067   3
  -6   6   1 2462.87 312.147   4
   6  -6  -1 2268.97 238.618   3
   6  -6  -1 2600.18 360.418   2
   6  -6   0 1566.89 287.065   2
   6  -6   1 368.480 130.187   2
   6  -6   2 1535.06 292.291   2
   6  -6   3 160.251 118.324   2
   6  -6   4-42.6585 70.4820   2
   6  -6   5 52.3856 76.0766   2
   6  -6   6 62.0100 89.7966   2
   6  -6   7 135.372 100.086   2
   6  -6   8-17.1529 131.062   2
   6  -6   9 41.3934 109.344   2
   6  -6  10-109.699 103.791   2
   6  -5 -14 127.773 147.078   3
   6  -5 -13 179.435 162.994   3
   6  -5 -12-83.3573 153.735   3
   6  -5 -11 465.013 205.647   3
   6  -5 -10 55.9616 85.6766   3
   6  -5  -9 770.657 240.512   3
   6  -5  -9 491.992 185.805   2
   6  -5  -8 1278.22 275.179   3
   6  -5  -8 1062.11 270.445   2
   6  -5  -7 406.303 141.649   3
   6  -5  -7 352.595 137.928   2
  -6   5   6 5345.11 447.831   4
   6  -5  -6 5645.72 503.987   3
   6  -5  -6 4963.92 531.934   2
  -6   5   5 5222.21 433.032   4
   6  -5  -5 4571.10 439.565   3
   6  -5  -5 4434.40 497.036   2
   6  -5  -4 61.7743 62.4615   2
  -6   5   4 111.718 59.4404   4
   6  -5  -4 64.5442 60.3598   3
  -6   5   3 2837.88 323.771   4
   6  -5  -3 2954.21 315.469   3
   6  -5  -3 3092.70 374.442   2
   6  -5  -2 1309.99 239.585   2
   6  -5  -2 1121.44 183.015   3
   6  -5  -1-42.3765 90.8830   2
   6  -5  -1 49.9386 48.6904   3
   6  -5   0 1942.72 303.797   2
   6  -5   0 1649.20 183.520   3
   6  -5   1 893.768 206.858   2
   6  -5   2 282.199 131.756   2
   6  -5   3 715.084 191.968   2
   6  -5   4-47.3221 52.7840   2
   6  -5   5 344.457 155.590   2
   6  -5   6 75.3482 96.4186   2
   6  -5   7 235.287 161.046   2
   6  -5   8-10.7930 73.4745   2
   6  -5   9 156.627 100.995   2
   6  -5  10 160.215 118.912   2
   6  -4 -15-82.9014 100.310   3
   6  -4 -14 282.499 130.309   3
   6  -4 -13 980.097 286.100   3
   6  -4 -12 432.995 200.336   3
   6  -4 -11 2154.27 402.724   3
   6  -4 -10 2481.21 404.024   3
   6  -4  -9 195.525 140.691   3
   6  -4  -8 3154.20 401.441   3
   6  -4  -8 3028.67 424.179   2
  -6   4   7 2789.24 303.144   4
   6  -4  -7 2599.70 350.386   3
   6  -4  -7 2088.19 330.899   2
   6  -4  -6 25.9228 84.3620   2
  -6   4   6-11.7675 51.5772   4
   6  -4  -6-134.199 136.767   3
  -6   4   5 3804.39 340.526   4
   6  -4  -5 3170.18 359.746   3
   6  -4  -5 3408.26 407.890   2
   6  -4  -4 415.043 143.787   2
   6  -4  -4 455.917 119.180   3
   6  -4  -3 514.358 152.047   2
   6  -4  -3 506.466 128.453   3
   6  -4  -2 937.549 198.143   2
   6  -4  -2 681.687 144.478   3
   6  -4  -1-7.94813 68.0361   2
   6  -4  -1 34.9731 55.2323   3
   6  -4   0 551.332 152.143   2
  -6   4   0 469.368 90.2138   3
   6  -4   1-96.4296 86.4655   2
  -6   4  -1-16.6306 32.2382   3
   6  -4   2 2009.17 299.148   2
   6  -4   3 404.681 164.145   1
   6  -4   3 220.496 120.579   2
   6  -4   4 25.3924 86.0232   1
   6  -4   4 70.2921 86.9390   2
   6  -4   5 556.585 201.355   1
   6  -4   5 277.120 108.084   2
   6  -4   6 24.9445 76.3022   1
   6  -4   6-47.2045 74.0780   2
   6  -4   7 191.901 125.772   1
   6  -4   7 205.132 139.986   2
   6  -4   8 554.638 241.591   1
   6  -4   8 429.587 160.832   2
   6  -4   9-2.61800 128.350   1
   6  -4   9 87.9562 78.0351   2
   6  -4  10 76.5776 158.270   1
   6  -4  10-20.3689 81.6146   2
   6  -3 -15 297.931 218.193   3
   6  -3 -14 140.412 160.850   3
   6  -3 -13 348.953 181.699   3
   6  -3 -12 72.8542 152.762   3
   6  -3 -11 274.819 127.231   3
   6  -3 -10 602.632 194.154   3
   6  -3  -9 790.567 210.455   3
  -6   3   8 348.377 113.425   4
   6  -3  -8-33.6303 128.562   3
  -6   3   7 909.097 156.092   4
   6  -3  -7 986.222 209.303   3
   6  -3  -7 671.126 188.449   2
  -6   3   6-17.3413 82.3825   4
   6  -3  -6 140.350 111.500   3
   6  -3  -6 52.2983 63.5596   2
   6  -3  -5 3860.65 399.314   3
   6  -3  -5 3957.39 424.642   2
   6  -3  -4 79.9846 48.1945   2
   6  -3  -4 84.8897 50.0785   3
   6  -3  -3 772.347 194.532   2
   6  -3  -3 597.202 148.730   3
   6  -3  -2 690.340 167.122   2
   6  -3  -2 513.411 121.001   3
   6  -3  -1 71.4394 84.3504   1
   6  -3  -1-73.0343 97.7939   2
   6  -3  -1 46.8612 44.9623   3
   6  -3   0 2010.67 274.045   2
  -6   3   0 2330.28 219.680   3
   6  -3   0 2195.71 328.853   1
   6  -3   1 246.854 116.746   2
  -6   3  -1 329.650 98.1103   3
   6  -3   1 127.672 88.9249   1
  -6   3  -2 1028.74 129.466   3
   6  -3   2 1172.77 217.822   2
   6  -3   2 1072.96 264.014   1
  -6   3  -3 97.3536 33.7186   3
   6  -3   3 318.278 117.161   2
   6  -3   3 452.704 167.358   1
   6  -3   4 5.10716 64.9695   2
   6  -3   4-102.878 75.6926   1
   6  -3   5 163.928 91.6463   2
   6  -3   5 88.6986 77.6927   1
   6  -3   6 205.882 116.093   2
   6  -3   6 76.6051 152.229   1
   6  -3   7 120.744 54.6468   2
   6  -3   7-11.7295 108.817   1
   6  -3   8 72.8302 74.8796   2
   6  -3   8 111.923 99.6580   1
   6  -3   9-11.4116 113.659   1
   6  -3  10-43.6647 97.0687   1
   6  -2 -16-243.374 175.709   3
   6  -2 -15 307.608 200.716   3
   6  -2 -14 720.283 254.141   3
   6  -2 -13 88.0293 107.394   3
   6  -2 -12 760.789 241.107   3
   6  -2 -11 265.310 129.668   3
   6  -2 -10 392.767 167.860   3
   6  -2  -9 54.0280 96.9461   3
  -6   2   8 423.231 101.221   4
   6  -2  -8 693.972 206.780   3
  -6   2   7 1044.09 159.827   4
   6  -2  -7 962.638 214.126   3
   6  -2  -6 116.963 98.7150   3
   6  -2  -6 299.389 128.061   2
   6  -2  -5 3949.98 395.464   3
   6  -2  -5 3533.85 388.591   2
   6  -2  -4 464.677 139.393   3
   6  -2  -4 455.422 150.115   2
   6  -2  -3 2058.21 284.270   3
   6  -2  -3 1989.82 281.451   2
   6  -2  -3 2037.89 289.138   1
   6  -2  -2 2961.45 316.250   3
   6  -2  -2 3142.35 345.513   2
   6  -2  -2 3586.69 403.484   1
   6  -2  -1 291.074 104.482   2
  -6   2   1 331.716 91.4641   3
   6  -2  -1 182.161 71.9275   1
   6  -2   0 510.268 128.487   2
  -6   2   0 645.000 126.423   3
   6  -2   0 707.188 197.595   1
   6  -2   1 1137.85 197.081   2
  -6   2  -1 1627.72 199.990   3
   6  -2   1 1394.19 277.667   1
   6  -2   2 579.264 206.199   1
   6  -2   2 701.677 165.638   2
  -6   2  -2 573.715 109.161   3
   6  -2   3 2854.60 434.387   1
  -6   2  -3 3113.91 259.072   3
   6  -2   3 3196.77 340.741   2
  -6   2  -4 488.943 105.654   3
   6  -2   4 311.580 136.348   1
   6  -2   4 454.148 139.872   2
  -6   2  -5 101.183 68.3457   3
   6  -2   5-13.2688 95.5246   1
   6  -2   5 193.849 99.6503   2
   6  -2   6 158.093 127.400   1
   6  -2   6 130.078 87.9045   2
   6  -2   7 66.9465 67.6281   1
   6  -2   8-49.1609 112.105   1
   6  -2   9 240.099 165.875   1
   6  -2  10-36.3765 90.5339   1
   6  -1 -16-68.2231 131.087   3
   6  -1 -15 7.63111 161.373   3
   6  -1 -14-3.16912 147.351   3
   6  -1 -13 58.1784 97.7233   3
   6  -1 -12 114.864 124.102   3
   6  -1 -11-231.335 158.056   3
   6  -1 -10 1821.20 336.824   3
   6  -1  -9 654.543 191.230   3
   6  -1  -8 238.204 137.250   3
   6  -1  -7 1744.86 302.882   3
   6  -1  -6 269.523 116.017   3
   6  -1  -5 1790.62 278.333   3
   6  -1  -5 1635.22 243.227   1
   6  -1  -4 1546.96 238.558   1
   6  -1  -4 1416.78 238.377   3
   6  -1  -4 1466.52 235.080   2
   6  -1  -3 153.934 67.9067   3
   6  -1  -3 415.692 131.568   1
   6  -1  -3 289.853 97.7740   2
   6  -1  -2 1654.17 270.110   1
  -6   1   2 2003.28 256.301   3
   6  -1  -2 1632.99 235.082   2
   6  -1  -1 1367.30 220.983   2
   6  -1  -1 1064.54 236.436   1
  -6   1   1 1694.41 225.719   3
   6  -1   0-76.2550 75.5286   2
  -6   1   0-6.71044 46.3033   3
   6  -1   0-18.3257 81.1190   1
   6  -1   1-41.8989 70.0067   2
  -6   1  -1-220.866 120.190   3
   6  -1   1-178.692 112.181   1
   6  -1   2 277.748 96.7246   2
  -6   1  -2 108.747 59.7877   3
   6  -1   2 388.690 189.297   1
   6  -1   3 3642.64 493.760   1
  -6   1  -3 3679.18 323.443   3
   6  -1   3 2942.04 290.760   2
   6  -1   4 195.044 98.5306   1
   6  -1   4 188.681 75.9865   2
  -6   1  -4 260.587 92.9543   3
   6  -1   5 15.3343 68.0794   1
  -6   1  -5 79.4555 63.6951   3
  -6   1  -6-19.7376 72.3231   3
   6  -1   6 6.20011 106.029   1
  -6   1  -7-37.1133 74.8659   3
   6  -1   7 4.10777 72.5997   1
   6  -1   8 44.3411 85.1784   1
   6  -1   9-130.230 125.662   1
   6   0 -16 84.5594 104.728   3
   6   0 -15 335.761 206.876   3
   6   0 -14 121.056 147.789   3
   6   0 -13 417.545 185.249   3
   6   0 -12 1389.80 310.919   3
   6   0 -11 2170.49 374.381   3
   6   0 -10-0.61489 94.7395   3
   6   0  -9 4213.90 486.478   3
   6   0  -8 181.099 63.2564   3
   6   0  -7 1062.88 237.402   3
   6   0  -6 2474.71 343.354   3
   6   0  -6 2631.76 289.175   1
   6   0  -5-111.778 102.655   3
   6   0  -5 30.8470 51.1487   1
   6   0  -4 1190.19 210.675   1
   6   0  -4 1163.83 220.537   3
  -6   0   3 288.270 96.2709   3
   6   0  -3 172.902 91.4515   1
   6   0  -2 23.2777 61.9679   1
  -6   0   2 208.541 100.808   3
  -6   0   1 169.105 97.6617   3
   6   0  -1 12.7343 83.8807   1
   6   0   0 35.1301 82.7267   1
  -6   0   0-120.966 83.3081   3
   6   0   0 107.591 66.4472   2
   6   0   1 762.750 208.967   1
  -6   0  -1 735.278 144.697   3
   6   0   1 578.543 117.689   2
  -6   0  -2-11.8910 59.4536   3
   6   0   2 109.415 96.1088   1
   6   0   2 34.1157 40.7860   2
  -6   0  -3 2049.13 274.274   3
   6   0   3 1629.31 326.784   1
  -6   0  -4 1183.46 201.584   3
   6   0   4 1365.17 312.711   1
  -6   0  -5-116.497 98.9193   3
   6   0   5-170.006 161.456   1
   6   0   6 231.334 107.979   1
  -6   0  -6 31.2960 78.7884   3
  -6   0  -7-29.5307 79.5529   3
   6   0   7 27.9466 86.2528   1
  -6   0  -8 255.711 137.672   3
   6   0   8 6.26015 131.865   1
   6   0   9 64.6711 85.6189   1
   6   1 -16 150.277 125.400   3
   6   1 -15 250.089 183.984   3
   6   1 -14 628.100 258.581   3
   6   1 -13 311.415 183.384   3
   6   1 -12 346.684 174.098   3
   6   1 -11 441.659 177.430   3
   6   1 -10 547.605 191.507   3
   6   1  -9 1871.51 350.466   3
   6   1  -8 611.950 124.975   1
   6   1  -8 404.351 152.122   3
   6   1  -7-131.367 115.637   3
   6   1  -7 120.710 66.6900   1
   6   1  -6 260.213 102.909   1
   6   1  -6 80.0751 74.1779   3
   6   1  -5 70.0418 77.3295   1
   6   1  -5 20.2916 66.4116   3
  -6  -1   4 219.267 85.5378   3
   6   1  -4 148.931 86.1524   1
   6   1  -3 89.2591 67.9421   1
  -6  -1   3 71.7486 64.8426   3
  -6  -1   2 369.083 137.486   3
   6   1  -2 22.8201 56.4013   1
  -6  -1   1 731.106 181.016   3
  -6  -1   0-34.6174 60.0392   3
  -6  -1  -1 254.906 122.046   3
  -6  -1  -2 46.1432 75.9264   3
  -6  -1  -3 84.8164 91.2760   3
  -6  -1  -4 120.322 82.7530   3
  -6  -1  -5 137.398 94.6487   3
  -6  -1  -6-75.7928 72.0526   3
   6   1   6-79.9450 140.439   1
  -6  -1  -7 366.422 148.723   3
   6   1   7 90.7659 136.453   1
  -6  -1  -8 142.358 133.694   3
   6   1   8-284.971 206.614   1
   6   2 -15 36.2490 96.1680   3
   6   2 -14 153.363 91.1405   3
   6   2 -13 93.4677 87.8149   3
   6   2 -12-111.726 113.604   3
   6   2 -11 474.341 188.244   3
   6   2 -10 56.9318 76.5683   3
   6   2  -9-268.134 150.103   3
   6   2  -8 81.4315 53.6292   1
   6   2  -8 258.808 147.412   3
   6   2  -7-45.6433 132.212   3
   6   2  -7-35.7425 65.3218   1
   6   2  -6 309.550 114.145   1
  -6  -2   6 468.892 160.110   3
  -6  -2   5 30.3960 69.3773   3
  -6  -2   4 1682.33 291.675   3
  -6  -2   3 15.0068 54.9779   3
  -6  -2   2 927.917 230.969   3
  -6  -2   1 486.458 150.324   3
  -6  -2   0 208.667 103.311   3
  -6  -2  -1-1.87258 59.1195   3
  -6  -2  -2 298.010 123.802   3
  -6  -2  -3 37.8232 85.1315   3
  -6  -2  -4 132.027 75.6154   3
  -6  -2  -5 199.236 119.780   3
  -6  -2  -6-11.3424 100.251   3
  -6  -2  -7 213.468 159.078   3
   6   3 -15 43.6900 171.515   3
   6   3 -14-26.4897 156.205   3
   6   3 -13-111.462 160.377   3
   6   3 -12 10.4215 93.9996   3
   6   3 -11 197.941 141.317   3
   6   3 -10 178.321 140.642   3
   6   3  -9 581.895 203.034   3
   6   3  -8 616.056 214.201   3
  -6  -3   8 925.926 241.526   3
   6   3  -8 392.920 96.4133   1
  -6  -3   7-4.68671 80.9434   3
  -6  -3   6 1447.65 297.432   3
  -6  -3   5 1060.62 227.404   3
  -6  -3   4-32.4618 91.6862   3
  -6  -3   3 1318.05 278.388   3
  -6  -3   2 1622.00 308.199   3
  -6  -3   1-141.028 132.578   3
  -6  -3   0 460.215 161.096   3
  -6  -3  -1 78.5251 92.7960   3
  -6  -3  -2-47.7182 85.4210   3
  -6  -3  -3-87.0756 121.189   3
  -6  -3  -4-159.283 175.311   3
  -6  -3  -5-184.470 124.490   3
  -6  -3  -6 211.632 132.626   3
   6   4 -14 320.438 198.434   3
   6   4 -13 316.227 209.224   3
   6   4 -12-100.691 110.196   3
   6   4 -11 438.673 181.078   3
   6   4 -10 748.900 229.609   3
  -6  -4  10 1334.87 309.124   3
  -6  -4   9 73.2409 84.6790   3
  -6  -4   8 678.094 223.461   3
  -6  -4   7 1426.46 283.543   3
  -6  -4   6 108.904 96.9656   3
  -6  -4   5 301.061 149.202   3
  -6  -4   4-100.067 96.1294   3
  -6  -4   3-203.997 181.325   3
  -6  -4   2-49.9111 94.2520   3
  -6  -4   1 61.4688 68.7388   3
  -6  -4   0 7.71871 69.0009   3
  -6  -4  -1 104.272 112.302   3
  -6  -4  -2 111.793 108.887   3
  -6  -4  -3-332.362 155.507   3
  -6  -4  -4-20.1403 145.144   3
   6   5 -13 265.540 152.876   3
  -6  -5  13 462.268 206.124   3
  -6  -5  12 233.976 145.990   3
  -6  -5  11-250.956 193.273   3
  -6  -5  10 184.697 109.238   3
  -6  -5   9 17.5602 77.4072   3
  -6  -5   8-118.298 98.0394   3
  -6  -5   7 130.108 103.863   3
  -6  -5   6 85.4121 89.0011   3
  -6  -5   5-3.32704 108.326   3
  -6  -5   4-259.082 173.769   3
  -6  -5   3-251.328 169.550   3
  -6  -5   2 48.2934 105.213   3
  -6  -5   1-69.8445 116.494   3
  -6  -5   0 331.158 163.176   3
  -6  -5  -1-217.601 121.210   3
  -6  -5  -2 166.809 131.661   3
  -6  -6  11-118.318 117.721   3
  -6  -6  10 68.4633 90.1035   3
  -6  -6   9 162.320 149.061   3
  -6  -6   8 487.342 193.440   3
  -6  -6   7 259.737 184.027   3
  -6  -6   6 16.7583 107.003   3
  -6  -6   5 174.006 113.119   3
  -6  -6   4-158.724 147.608   3
  -6  -6   3-1.41264 85.8435   3
  -6  -6   2 119.404 110.692   3
  -6  -6   1 555.792 212.139   3
  -6  -6   0 873.067 281.630   3
  -6  -7   6-294.831 158.941   3
   7 -11  -5 322.165 169.706   2
   7 -11  -4 196.196 84.1567   2
   7 -11  -3 73.0326 140.770   2
   7 -11  -2 192.325 147.353   2
   7 -11  -1-50.9630 103.177   2
   7 -11   0-83.2442 127.313   2
   7 -11   1-169.413 171.068   2
  -7  11  -2 203.441 148.030   4
   7 -11   2-96.4677 109.572   2
  -7  11  -3 208.693 165.140   4
   7 -11   3-1.80405 109.034   2
   7 -11   4 152.678 98.2017   2
  -7  11  -4 227.410 181.749   4
   7 -10  -8-5.68447 102.468   2
   7 -10  -8 12.2776 118.633   3
   7 -10  -7 93.8089 113.553   2
   7 -10  -7-0.66576 110.862   3
   7 -10  -6 42.3783 111.187   2
   7 -10  -6 62.2327 100.127   3
   7 -10  -5 83.8131 117.459   2
   7 -10  -5-22.0957 107.160   3
   7 -10  -4 180.814 128.467   2
   7 -10  -4 136.518 88.7569   3
   7 -10  -3-141.137 142.066   2
   7 -10  -2 208.167 136.108   2
   7 -10  -1 306.257 179.369   2
  -7  10   0 71.7860 149.285   4
   7 -10   0 24.6445 123.138   2
  -7  10  -1 597.645 218.646   4
   7 -10   1 480.045 206.534   2
  -7  10  -2 257.297 153.241   4
   7 -10   2 167.162 126.595   2
  -7  10  -3 209.643 107.873   4
   7 -10   3 111.742 130.240   2
  -7  10  -4-210.248 161.119   4
   7 -10   4 157.904 101.152   2
  -7  10  -5 8.83112 117.225   4
   7 -10   5 58.9958 86.6732   2
  -7  10  -6 617.424 231.880   4
   7 -10   6 748.620 263.290   2
   7  -9 -10-110.142 181.919   3
   7  -9 -10 119.394 127.167   2
   7  -9  -9-112.816 154.583   3
   7  -9  -9 12.4812 121.485   2
   7  -9  -8-139.283 158.929   2
   7  -9  -8-68.7054 144.154   3
   7  -9  -7 64.6798 97.8331   2
   7  -9  -7 95.3269 91.6812   3
   7  -9  -6-54.1982 132.417   2
   7  -9  -6-123.653 124.857   3
   7  -9  -5 317.886 163.906   2
   7  -9  -5 126.797 122.222   3
   7  -9  -4 324.044 169.953   2
   7  -9  -4 287.362 127.717   3
   7  -9  -3-37.9005 96.7318   2
   7  -9  -3-18.4202 106.239   3
   7  -9  -2 369.179 183.560   2
  -7   9   2 594.880 212.076   4
   7  -9  -1 367.270 176.289   2
  -7   9   1 605.629 230.221   4
  -7   9   0 142.854 91.1999   4
   7  -9   0 182.457 150.884   2
  -7   9  -1 438.099 179.424   4
   7  -9   1 470.825 193.559   2
  -7   9  -2 445.035 173.741   4
   7  -9   2 329.954 191.635   2
  -7   9  -3-126.167 156.006   4
   7  -9   3 151.857 108.285   2
  -7   9  -4 211.794 89.4728   4
   7  -9   4 461.069 221.010   2
  -7   9  -5-43.7845 129.242   4
   7  -9   5 25.1254 123.850   2
  -7   9  -6-105.868 161.116   4
   7  -9   6 85.6083 107.647   2
  -7   9  -7-78.3465 149.402   4
   7  -9   7 413.452 209.035   2
   7  -8 -11 40.7064 124.387   3
   7  -8 -10 61.2134 115.992   3
   7  -8 -10 155.411 120.372   2
   7  -8  -9 584.510 216.256   3
   7  -8  -9 429.458 173.153   2
   7  -8  -8 258.237 214.494   2
   7  -8  -8 255.130 149.766   3
   7  -8  -7 321.245 189.245   2
   7  -8  -7 265.104 151.824   3
   7  -8  -6 722.985 250.319   2
   7  -8  -6 958.117 254.443   3
   7  -8  -5-116.413 70.6149   2
   7  -8  -5-24.3562 69.4531   3
   7  -8  -4 1168.75 282.990   2
  -7   8   4 1714.90 325.693   4
   7  -8  -4 1207.88 241.646   3
   7  -8  -3 587.394 190.590   2
  -7   8   3 1180.45 276.833   4
   7  -8  -3 690.020 166.799   3
   7  -8  -2-44.8334 74.1807   2
  -7   8   2 113.371 119.550   4
   7  -8  -1 536.033 196.068   2
  -7   8   1 436.113 156.172   4
   7  -8   0 374.412 183.181   2
  -7   8   0 118.465 80.0182   4
  -7   8  -1 52.0583 119.053   4
   7  -8   1 130.457 98.6390   2
  -7   8  -2 75.7191 98.7420   4
   7  -8   2 319.839 182.097   2
  -7   8  -3-256.963 191.289   4
   7  -8   3-31.3336 87.5290   2
  -7   8  -4-242.219 181.747   4
   7  -8   4 185.519 117.509   2
   7  -8   5 247.163 140.358   2
   7  -8   6-12.6103 72.5707   2
   7  -8   7 54.2559 146.382   2
   7  -8   8 177.277 165.468   2
   7  -7 -12 368.161 224.552   3
   7  -7 -11 515.305 247.380   3
   7  -7 -10 50.8180 133.421   3
   7  -7 -10-129.265 140.228   2
   7  -7  -9 301.193 147.448   3
   7  -7  -9 275.151 163.415   2
   7  -7  -8 1058.94 264.204   3
   7  -7  -8 790.038 251.939   2
   7  -7  -7 41.5192 123.133   2
   7  -7  -7-21.8040 100.487   3
   7  -7  -6 606.457 204.949   2
   7  -7  -6 428.730 155.340   3
   7  -7  -5 1263.03 278.441   2
  -7   7   5 1406.90 270.409   4
   7  -7  -5 872.090 219.643   3
   7  -7  -4 63.2503 92.5509   2
  -7   7   4 186.071 115.207   4
   7  -7  -4 233.514 128.604   3
   7  -7  -3 862.282 229.891   2
  -7   7   3 842.217 213.836   4
   7  -7  -3 798.550 169.068   3
   7  -7  -2 100.429 85.9374   2
  -7   7   2 80.2689 87.3087   4
   7  -7  -2 43.0481 88.1501   3
   7  -7  -1 75.9892 66.2989   2
  -7   7   1 162.251 61.0858   4
   7  -7   0 147.348 103.349   2
  -7   7   0-218.720 183.777   4
   7  -7   1-81.2174 114.341   2
   7  -7   2-29.6945 113.574   2
   7  -7   3-96.9218 79.3950   2
   7  -7   4 180.152 145.140   2
   7  -7   5-71.3814 83.7615   2
   7  -7   6-54.4491 97.2027   2
   7  -7   7 281.958 197.227   2
   7  -7   8 17.4045 94.9793   2
   7  -6 -13-25.4096 102.486   3
   7  -6 -12 119.202 127.716   3
   7  -6 -11 482.006 189.787   3
   7  -6 -10 379.231 220.342   3
   7  -6 -10 301.066 182.452   2
   7  -6  -9 328.184 165.784   3
   7  -6  -9 168.776 135.479   2
   7  -6  -8 1444.58 301.145   3
   7  -6  -8 1770.18 350.687   2
   7  -6  -7-65.1369 74.7475   2
   7  -6  -7 113.913 108.931   3
   7  -6  -6 1116.97 271.939   2
  -7   6   6 2051.36 316.304   4
   7  -6  -6 1378.00 264.712   3
   7  -6  -5 374.498 161.895   2
  -7   6   5 293.508 109.596   4
   7  -6  -5 258.209 128.197   3
   7  -6  -4 358.104 167.460   2
  -7   6   4 407.028 122.907   4
   7  -6  -4 462.938 136.239   3
  -7   6   3 64.0989 94.5224   4
   7  -6  -3 257.118 106.584   3
   7  -6  -2-56.4640 87.0577   2
  -7   6   2-146.969 135.405   4
   7  -6  -2-23.1678 58.3315   3
   7  -6  -1 506.501 145.075   2
   7  -6   0-29.8251 93.0737   2
   7  -6   1 1147.78 269.652   2
   7  -6   2 1425.73 293.584   2
   7  -6   3-37.0383 114.396   2
   7  -6   4 440.995 183.069   2
   7  -6   5 251.317 134.501   2
   7  -6   6 52.9249 99.1157   2
   7  -6   7 124.933 90.7293   2
   7  -6   8 48.6011 105.355   2
   7  -5 -14-82.2341 146.416   3
   7  -5 -13 137.901 115.608   3
   7  -5 -12 138.031 144.103   3
   7  -5 -11-72.6205 129.762   3
   7  -5 -10 469.869 192.690   3
   7  -5  -9 10.9328 78.2239   3
   7  -5  -9 83.2934 92.0826   2
   7  -5  -8-93.8026 76.0756   3
   7  -5  -8 84.3668 91.9516   2
  -7   5   7 88.8784 107.855   4
   7  -5  -7-51.3576 80.4126   3
   7  -5  -7 1.28105 88.7007   2
   7  -5  -6 185.916 120.772   2
  -7   5   6 174.740 78.5591   4
   7  -5  -6 43.8130 82.6668   3
   7  -5  -5 272.936 136.917   2
  -7   5   5 53.9689 99.2708   4
   7  -5  -5 228.093 108.916   3
   7  -5  -4 346.893 169.733   2
  -7   5   4 112.393 65.3897   4
   7  -5  -4 350.236 137.971   3
   7  -5  -3 2464.26 375.577   2
   7  -5  -3 2117.93 290.396   3
   7  -5  -2 624.462 184.197   2
   7  -5  -2 621.274 143.322   3
   7  -5  -1 342.788 139.741   2
   7  -5  -1 490.544 123.733   3
   7  -5   0 350.711 140.000   2
   7  -5   1 336.316 142.061   2
   7  -5   2-64.9766 70.8990   2
   7  -5   3 156.130 132.808   2
   7  -5   4-61.2335 101.360   2
   7  -5   5-1.66929 78.6654   2
   7  -5   6-9.76225 72.8610   2
   7  -5   7 107.608 100.446   2
   7  -5   8-19.4250 86.6839   2
   7  -5   9-52.9835 123.201   2
   7  -4 -14-5.41520 104.383   3
   7  -4 -13 23.5871 159.531   3
   7  -4 -12-139.701 203.578   3
   7  -4 -11 39.4284 99.5384   3
   7  -4 -10 405.801 199.286   3
   7  -4  -9 213.705 131.040   3
  -7   4   8 1189.61 201.816   4
   7  -4  -8 1215.19 258.492   3
   7  -4  -8 1039.90 267.253   2
  -7   4   7 289.272 81.0782   4
   7  -4  -7 151.655 101.871   3
   7  -4  -7 319.378 137.945   2
  -7   4   6-78.5214 124.361   4
   7  -4  -6 177.246 134.169   3
   7  -4  -6 145.986 98.9490   2
   7  -4  -5 1161.11 250.753   2
   7  -4  -5 1049.42 226.739   3
   7  -4  -4 877.881 225.808   2
   7  -4  -4 650.654 184.135   3
   7  -4  -3 622.303 198.245   2
   7  -4  -3 612.988 175.047   3
   7  -4  -2 1745.71 302.068   2
   7  -4  -2 1150.24 211.674   3
   7  -4  -1 86.1521 88.8504   2
  -7   4   1-31.8697 56.4400   3
   7  -4   0-1.99640 66.6505   2
  -7   4   0 210.056 69.1703   3
   7  -4   1 111.166 102.100   2
   7  -4   2 41.5885 86.4470   1
   7  -4   2-14.2565 87.3327   2
   7  -4   3 159.797 129.935   1
   7  -4   3 55.6592 69.7011   2
   7  -4   4-116.357 121.480   1
   7  -4   4 49.0952 84.2712   2
   7  -4   5-32.0007 100.848   1
   7  -4   5-8.58033 68.4233   2
   7  -4   6 12.1381 105.126   1
   7  -4   6-53.4719 63.2061   2
   7  -4   7 32.9558 122.025   1
   7  -4   7 63.3449 71.4963   2
   7  -4   8 2.89707 123.442   1
   7  -3 -15 58.2590 107.873   3
   7  -3 -14-406.231 191.140   3
   7  -3 -13 430.517 187.741   3
   7  -3 -12 483.171 208.743   3
   7  -3 -11 42.4596 116.380   3
   7  -3 -10 2137.90 372.321   3
  -7   3   9 635.413 149.237   4
   7  -3  -9 472.667 171.309   3
  -7   3   8 762.720 160.225   4
   7  -3  -8 844.399 223.606   3
  -7   3   7 1867.72 243.752   4
   7  -3  -7 1863.00 317.689   3
   7  -3  -7 1678.52 310.031   2
   7  -3  -6 48.7553 77.0697   3
   7  -3  -6 166.057 109.862   2
   7  -3  -5-76.0947 118.953   3
   7  -3  -5 35.4279 56.9160   2
   7  -3  -4-168.222 124.615   2
   7  -3  -4-188.031 127.592   3
   7  -3  -3-41.3518 73.6284   2
   7  -3  -3-90.1202 94.5134   3
   7  -3  -2 102.118 104.658   2
   7  -3  -2-164.458 106.371   3
   7  -3  -1 224.486 118.997   2
   7  -3  -1 68.6596 116.610   1
  -7   3   1 13.3307 64.3132   3
   7  -3   0-76.5856 96.1662   2
   7  -3   0-56.8537 78.1031   1
  -7   3   0-8.48680 46.0129   3
   7  -3   1 96.0639 65.3464   2
  -7   3  -1 233.262 86.1196   3
   7  -3   1 188.219 113.390   1
   7  -3   2-27.7821 66.6171   2
  -7   3  -2-21.0856 49.9084   3
   7  -3   2 115.559 83.6981   1
   7  -3   3-16.9714 79.2074   2
   7  -3   3 84.2444 85.2861   1
   7  -3   4 1.34580 70.4502   2
   7  -3   4-98.0887 117.718   1
   7  -3   5 121.017 80.3652   2
   7  -3   5 210.133 186.171   1
   7  -3   6 6.48302 78.1225   2
   7  -3   6 91.4908 147.339   1
   7  -3   7-253.085 167.502   1
   7  -3   8 106.799 163.992   1
   7  -2 -15 332.038 190.644   3
   7  -2 -14-192.771 187.665   3
   7  -2 -13 83.5231 129.213   3
   7  -2 -12 759.557 253.092   3
   7  -2 -11-82.1221 145.242   3
   7  -2 -10 183.698 108.910   3
  -7   2   9 654.094 124.772   4
   7  -2  -9 588.252 201.272   3
  -7   2   8-130.967 109.623   4
   7  -2  -8 89.9972 137.219   3
   7  -2  -7 129.741 113.438   3
   7  -2  -6 426.200 124.358   3
   7  -2  -5 438.741 154.418   3
   7  -2  -5 360.652 155.554   2
   7  -2  -4 1872.83 299.848   3
   7  -2  -4 1859.51 295.506   2
   7  -2  -3-7.73564 76.0552   1
   7  -2  -3-5.13660 58.0733   3
   7  -2  -3 95.1336 98.9528   2
   7  -2  -2 684.674 185.025   2
   7  -2  -2 670.972 184.358   1
  -7   2   2 843.850 174.260   3
   7  -2  -1-12.5022 63.5518   2
  -7   2   1 80.0237 69.9338   3
   7  -2  -1-1.75446 71.7003   1
   7  -2   0 88.0358 72.2896   2
  -7   2   0-51.5910 75.3636   3
   7  -2   0-6.23254 95.2636   1
   7  -2   1 294.647 125.375   2
  -7   2  -1 242.550 56.2859   3
   7  -2   1 433.115 176.326   1
   7  -2   2 114.544 76.8358   2
  -7   2  -2 97.4629 61.5046   3
   7  -2   2 304.239 172.305   1
   7  -2   3 1066.40 286.319   1
   7  -2   3 938.409 194.095   2
  -7   2  -3 1232.65 189.637   3
   7  -2   4 417.120 200.632   1
   7  -2   4 106.126 99.2927   2
   7  -2   5-39.6822 100.837   1
   7  -2   6 152.038 145.643   1
   7  -2   7 55.3416 139.708   1
   7  -2   8 86.9929 143.158   1
   7  -1 -15 171.392 185.771   3
   7  -1 -14 322.689 218.111   3
   7  -1 -13 333.173 195.532   3
   7  -1 -12 48.6134 89.6793   3
   7  -1 -11-27.0068 139.837   3
   7  -1 -10-309.175 210.333   3
   7  -1  -9 106.936 81.0309   3
   7  -1  -8-221.931 166.835   3
   7  -1  -7 289.779 127.769   3
   7  -1  -6-48.1368 91.1923   3
   7  -1  -5 302.557 125.856   1
   7  -1  -5 83.2639 81.4066   3
   7  -1  -4 93.5938 80.1714   1
   7  -1  -4-122.533 111.566   3
  -7   1   3 34.6118 66.2531   3
   7  -1  -3 319.270 138.757   1
   7  -1  -3 358.185 119.789   2
  -7   1   2 1402.32 235.468   3
   7  -1  -2 1000.87 207.386   2
   7  -1  -2 1091.93 269.047   1
   7  -1  -1 539.900 172.430   1
  -7   1   1 859.281 186.783   3
   7  -1  -1 437.145 132.384   2
   7  -1   0-52.0342 103.013   1
   7  -1   0-9.15681 60.3956   2
  -7   1  -1 200.154 49.9387   3
   7  -1   1 346.838 142.615   1
   7  -1   1 328.973 115.978   2
   7  -1   2 150.683 98.2245   2
  -7   1  -2 365.905 124.613   3
   7  -1   2 306.635 149.291   1
  -7   1  -3 292.930 117.375   3
   7  -1   3 45.2419 100.059   1
  -7   1  -4 116.224 74.5285   3
   7  -1   4-14.6143 71.1830   1
   7  -1   5-93.5563 144.761   1
   7  -1   6 63.3062 157.049   1
   7  -1   7 9.53602 103.906   1
   7   0 -15 26.4238 95.6923   3
   7   0 -14 57.7018 164.368   3
   7   0 -13 168.667 137.022   3
   7   0 -12 128.534 120.950   3
   7   0 -11-3.64466 101.467   3
   7   0 -10 451.806 194.711   3
   7   0  -9 1762.70 347.621   3
   7   0  -8 308.871 162.745   3
   7   0  -7 1470.91 241.639   1
   7   0  -7 1881.22 334.718   3
   7   0  -6 580.452 177.621   1
   7   0  -6 509.512 159.505   3
   7   0  -5 97.1474 109.570   3
  -7   0   5-34.7314 73.8400   3
   7   0  -5 12.4913 78.7719   1
   7   0  -4 671.224 210.068   1
  -7   0   4 811.488 213.200   3
   7   0  -3 338.696 109.978   1
  -7   0   3 358.301 130.379   3
  -7   0   2-34.5614 72.5378   3
   7   0  -2-83.1351 129.236   1
  -7   0   1 678.349 196.775   3
   7   0  -1 277.784 147.702   1
   7   0   0-70.8771 106.269   1
  -7   0   0-115.124 118.073   3
   7   0   1 16.3265 83.3371   1
  -7   0  -1-15.5265 61.7123   3
  -7   0  -2 47.8182 80.7674   3
   7   0   2 128.043 92.7468   1
  -7   0  -3 280.315 131.691   3
   7   0   3-75.7603 148.597   1
  -7   0  -4 225.201 100.832   3
   7   0   4-79.2332 138.407   1
  -7   0  -5 35.4708 68.3583   3
   7   0   5-63.1653 143.712   1
   7   0   6 112.781 148.418   1
   7   1 -15-143.336 93.2378   3
   7   1 -14 436.247 233.810   3
   7   1 -13 75.6437 91.5266   3
   7   1 -12-62.1995 128.918   3
   7   1 -11 367.838 186.546   3
   7   1 -10 1810.29 353.691   3
   7   1  -9 109.260 126.555   3
   7   1  -8 1304.20 215.311   1
   7   1  -8 1340.10 285.435   3
   7   1  -7 55.5097 94.7233   3
   7   1  -7 54.9521 73.4149   1
   7   1  -6 316.368 109.885   1
  -7  -1   6 499.837 136.117   3
  -7  -1   5 537.747 174.002   3
   7   1  -5 245.772 127.912   1
   7   1  -4-41.7589 58.2723   1
  -7  -1   4-9.43569 71.4273   3
  -7  -1   3 529.864 183.808   3
   7   1  -3 441.627 146.153   1
  -7  -1   2 116.253 98.9679   3
   7   1  -2-94.1592 130.296   1
  -7  -1   1-265.045 140.747   3
   7   1  -1-32.8768 65.8084   1
  -7  -1   0-159.298 109.506   3
   7   1   0 52.3563 79.7938   1
  -7  -1  -1-35.6728 72.1245   3
   7   1   1-174.910 177.472   1
  -7  -1  -2-9.99228 85.8608   3
   7   1   2-98.5262 145.326   1
   7   1   3-149.419 131.231   1
  -7  -1  -3 127.228 76.4492   3
  -7  -1  -4-100.661 118.573   3
   7   1   4-85.8951 154.693   1
  -7  -1  -5-27.3494 105.362   3
   7   1   5-114.432 196.844   1
  -7  -1  -6-189.681 136.587   3
   7   1   6-141.814 145.818   1
   7   2 -14 230.892 185.953   3
   7   2 -13 290.822 126.145   3
   7   2 -12-64.0450 133.575   3
   7   2 -11 919.126 276.639   3
   7   2 -10 64.0989 95.4367   3
   7   2  -9 2163.89 371.327   3
   7   2  -8 536.570 193.396   3
   7   2  -8 416.842 132.859   1
  -7  -2   7 8.71678 95.9685   3
   7   2  -7 12.2725 59.7126   1
   7   2  -6-4.85687 70.2146   1
  -7  -2   6-7.20108 68.4612   3
  -7  -2   5-167.241 138.074   3
   7   2  -5-38.5572 86.1460   1
   7   2  -4-74.6698 104.668   1
  -7  -2   4-47.4386 87.3888   3
  -7  -2   3 188.311 125.980   3
   7   2  -3-104.578 103.898   1
  -7  -2   2 271.417 136.489   3
  -7  -2   1 553.410 173.764   3
  -7  -2   0-117.774 117.729   3
  -7  -2  -1 100.389 114.211   3
  -7  -2  -2 451.347 177.363   3
  -7  -2  -3-346.024 178.690   3
  -7  -2  -4-164.237 139.256   3
   7   3 -13 134.305 136.694   3
   7   3 -12-28.3735 109.175   3
   7   3 -11 170.403 126.930   3
   7   3 -10 87.6648 105.067   3
  -7  -3  10 83.0384 108.560   3
  -7  -3   9-69.4154 120.659   3
  -7  -3   8 139.812 107.611   3
  -7  -3   7 132.832 93.8402   3
   7   3  -7 191.081 99.3746   1
  -7  -3   6 264.262 142.824   3
   7   3  -6 173.578 91.4485   1
  -7  -3   5 128.942 92.0694   3
  -7  -3   4 34.9611 126.651   3
  -7  -3   3 463.297 175.565   3
  -7  -3   2 34.8878 76.9494   3
  -7  -3   1 103.050 124.265   3
  -7  -3   0 148.329 96.8060   3
  -7  -3  -1 24.3813 84.5809   3
  -7  -3  -2 101.111 122.351   3
  -7  -3  -3-26.5676 109.353   3
   7   4 -12 150.985 158.057   3
  -7  -4  12-421.771 230.598   3
  -7  -4  11-140.246 162.972   3
  -7  -4  10 96.1046 107.240   3
  -7  -4   9 133.983 121.890   3
  -7  -4   8 457.046 193.141   3
  -7  -4   7 72.5382 91.0299   3
  -7  -4   6 328.414 164.241   3
  -7  -4   5 505.851 179.456   3
  -7  -4   4-127.339 96.9552   3
  -7  -4   3-42.2847 107.832   3
  -7  -4   2 2.00896 81.5272   3
  -7  -4   1 8.10431 76.2434   3
  -7  -4   0-37.4072 119.076   3
  -7  -4  -1 182.245 163.413   3
  -7  -5  10-78.1151 107.940   3
  -7  -5   9 168.999 98.8632   3
  -7  -5   8 359.167 185.915   3
  -7  -5   7-43.8169 129.239   3
  -7  -5   6-133.505 121.641   3
  -7  -5   5-111.662 154.839   3
  -7  -5   4-5.22905 149.990   3
  -7  -5   3-308.676 202.481   3
  -7  -5   2 56.1768 94.4716   3
   8 -10  -6 101.814 138.917   2
   8 -10  -5 204.973 192.790   2
   8 -10  -4 108.372 138.205   2
   8 -10  -3 210.737 174.482   2
   8 -10  -2-123.098 109.453   2
  -8  10   2 357.905 201.824   4
   8 -10  -1-172.932 170.520   2
  -8  10   1 376.452 191.591   4
   8 -10   0-22.2583 121.756   2
  -8  10   0 102.634 138.779   4
  -8  10  -1-77.3897 105.764   4
   8 -10   1-77.9612 165.210   2
  -8  10  -2-225.234 159.664   4
   8 -10   2 186.816 159.301   2
  -8  10  -3-24.6740 102.409   4
   8 -10   3-26.9413 165.210   2
   8  -9  -8-238.488 143.587   2
   8  -9  -8 109.260 85.0988   3
   8  -9  -7 51.6708 138.700   2
   8  -9  -7 59.5963 87.9377   3
   8  -9  -6 140.912 91.2375   2
   8  -9  -6 161.497 129.291   3
   8  -9  -5 73.5766 102.021   2
   8  -9  -5 93.8061 107.517   3
   8  -9  -4-86.4760 124.558   2
   8  -9  -3-70.9024 145.434   2
  -8   9   3 192.079 149.203   4
   8  -9  -2-91.8426 145.044   2
  -8   9   2 161.071 91.6719   4
   8  -9  -1 14.8723 83.5059   2
  -8   9   1 142.220 114.013   4
   8  -9   0 77.2787 77.2770   2
  -8   9   0-28.6527 108.295   4
   8  -9   1 292.158 157.783   2
  -8   9  -1 241.554 145.483   4
  -8   9  -2-101.769 127.448   4
   8  -9   2-118.582 109.022   2
  -8   9  -3-24.8958 98.6449   4
   8  -9   3-90.4171 87.0906   2
  -8   9  -4 16.3042 130.745   4
   8  -9   4 331.350 180.555   2
   8  -8 -10 129.576 162.642   3
   8  -8 -10 50.1362 114.956   2
   8  -8  -9 98.1252 142.338   3
   8  -8  -9-124.446 129.162   2
   8  -8  -8-81.0248 138.570   2
   8  -8  -8-104.724 139.044   3
   8  -8  -7 248.228 184.564   2
   8  -8  -7-5.74803 90.3695   3
   8  -8  -6 689.127 252.578   2
   8  -8  -6 704.149 226.990   3
   8  -8  -5 214.509 170.504   2
  -8   8   5 203.601 182.945   4
   8  -8  -5 59.0932 87.7402   3
   8  -8  -4 1857.80 389.013   2
  -8   8   4 1972.45 350.432   4
   8  -8  -4 1400.67 276.311   3
   8  -8  -3 810.061 248.584   2
  -8   8   3 586.837 190.330   4
   8  -8  -2 24.0201 90.7635   2
  -8   8   2 15.5345 92.5151   4
   8  -8  -1 344.111 145.509   2
  -8   8   1 147.428 68.6190   4
   8  -8   0 90.6936 120.044   2
  -8   8   0-205.811 162.945   4
   8  -8   1-114.128 125.002   2
  -8   8  -1-147.925 186.805   4
   8  -8   2 168.941 80.5968   2
  -8   8  -2-171.195 196.506   4
   8  -8   3 56.3247 128.492   2
   8  -8   4 75.6478 130.916   2
   8  -8   5-34.3102 98.0596   2
   8  -7 -11 201.890 181.086   3
   8  -7 -10 15.6344 94.7368   3
   8  -7 -10-73.7388 87.6410   2
   8  -7  -9 395.345 168.982   3
   8  -7  -9 217.546 165.168   2
   8  -7  -8 249.218 162.706   3
   8  -7  -8 262.050 133.767   2
   8  -7  -7 54.9223 108.727   2
   8  -7  -7-94.8822 97.0698   3
   8  -7  -6 36.8987 117.694   2
  -8   7   6 218.734 131.309   4
   8  -7  -6-169.483 129.869   3
   8  -7  -5-50.0444 89.3570   2
  -8   7   5 108.130 104.239   4
   8  -7  -5 47.7985 82.9049   3
   8  -7  -4-18.8921 124.555   2
  -8   7   4-138.738 96.0207   4
   8  -7  -4 0.89658 63.1954   3
   8  -7  -3-120.240 148.040   2
  -8   7   3-217.081 165.246   4
   8  -7  -2 100.921 92.9205   2
  -8   7   2-327.034 179.761   4
   8  -7  -1-124.990 123.971   2
  -8   7   1-138.409 189.447   4
   8  -7   0 646.647 249.920   2
   8  -7   1 107.382 137.579   2
   8  -7   2 50.7184 83.4931   2
   8  -7   3-60.9189 94.3208   2
   8  -7   4 17.9786 73.6775   2
   8  -7   5-57.3365 78.0552   2
   8  -7   6-188.530 163.143   2
   8  -6 -12 36.7132 109.473   3
   8  -6 -11 32.6098 97.6403   3
   8  -6 -10 21.9985 96.3245   3
   8  -6 -10 117.085 143.748   2
   8  -6  -9 14.7351 94.8551   3
   8  -6  -9 172.304 166.221   2
   8  -6  -8 240.781 176.185   3
   8  -6  -8 518.138 208.837   2
  -8   6   7 808.543 203.315   4
   8  -6  -7 565.280 203.811   3
   8  -6  -7 425.035 177.846   2
   8  -6  -6 900.216 275.603   2
  -8   6   6 1000.83 226.461   4
   8  -6  -6 894.340 265.099   3
   8  -6  -5 1882.50 375.107   2
  -8   6   5 1965.22 310.844   4
   8  -6  -5 1582.01 304.747   3
   8  -6  -4 161.436 123.013   2
  -8   6   4 3.79025 99.5277   4
   8  -6  -4-39.7157 66.0808   3
   8  -6  -3-0.69312 108.721   2
  -8   6   3-246.003 174.382   4
   8  -6  -3 37.2028 79.5713   3
   8  -6  -2 109.915 117.179   2
   8  -6  -1-67.6099 125.913   2
   8  -6   0 192.743 116.967   2
   8  -6   1-5.89758 113.632   2
   8  -6   2-22.9984 135.043   2
   8  -6   3 27.9473 86.6754   2
   8  -6   4-64.3853 139.623   2
   8  -6   5 61.4069 92.4363   2
   8  -6   6-87.7820 83.8606   2
   8  -5 -13 10.9025 105.163   3
   8  -5 -12 148.379 143.802   3
   8  -5 -11 73.5039 133.318   3
   8  -5 -10 608.503 235.702   3
   8  -5  -9 57.6751 133.163   3
   8  -5  -9 77.9386 80.6639   2
  -8   5   8 223.424 121.595   4
   8  -5  -8 46.9636 96.7648   3
   8  -5  -8 125.837 90.9091   2
  -8   5   7 344.371 114.127   4
   8  -5  -7 299.557 158.267   3
   8  -5  -7 231.152 125.934   2
   8  -5  -6-226.207 157.248   2
  -8   5   6-240.287 147.228   4
   8  -5  -6 29.1713 88.5999   3
   8  -5  -5 90.2343 85.5367   2
   8  -5  -5-0.50832 75.2063   3
   8  -5  -4 36.8944 116.622   2
   8  -5  -4 136.885 94.3843   3
   8  -5  -3-26.4955 69.7351   2
   8  -5  -3 76.2226 77.1416   3
   8  -5  -2 33.0848 72.5349   2
   8  -5  -2 100.383 89.2940   3
   8  -5  -1 24.8003 67.2640   2
   8  -5   0 590.441 199.033   2
   8  -5   1-135.292 86.1351   2
   8  -5   2 211.397 87.8262   2
   8  -5   3 188.055 132.428   2
   8  -5   4 58.1836 93.1082   2
   8  -5   5 52.1656 72.8108   2
   8  -5   6-39.5436 82.4288   2
   8  -4 -13 41.3907 102.437   3
   8  -4 -12 147.334 108.205   3
   8  -4 -11-166.610 170.938   3
   8  -4 -10-186.250 133.046   3
  -8   4   9 120.320 90.5060   4
   8  -4  -9-101.377 135.096   3
  -8   4   8 108.475 66.3454   4
   8  -4  -8-19.3431 94.9808   3
   8  -4  -8 43.4955 86.7103   2
  -8   4   7-242.935 154.667   4
   8  -4  -7 11.8601 70.5028   3
   8  -4  -7 68.2016 122.966   2
   8  -4  -6 132.239 116.063   3
   8  -4  -6 273.618 163.433   2
   8  -4  -5 646.919 196.872   3
   8  -4  -5 608.534 205.408   2
   8  -4  -4 157.167 128.497   2
   8  -4  -4 99.3621 115.348   3
   8  -4  -3 408.895 163.725   2
   8  -4  -3 220.974 129.138   3
   8  -4  -2 661.579 218.700   2
  -8   4   2 721.384 153.727   3
   8  -4  -1-6.98690 67.8532   2
  -8   4   1 22.5128 66.8327   3
   8  -4   0 430.386 144.541   2
   8  -4   1 81.4466 71.5593   2
   8  -4   2 162.925 141.238   1
   8  -4   2-88.8067 117.424   2
   8  -4   3 10.4085 124.895   1
   8  -4   3-32.3804 85.5598   2
   8  -4   4-123.460 144.970   1
   8  -4   4-42.6595 84.9788   2
   8  -4   5-20.2226 110.178   1
   8  -4   5 54.3815 87.5278   2
   8  -4   6 193.536 124.751   1
   8  -3 -14 162.950 174.359   3
   8  -3 -13 81.6711 114.812   3
   8  -3 -12 74.2833 98.8609   3
   8  -3 -11-99.4011 143.024   3
   8  -3 -10-73.7910 125.095   3
  -8   3   9 181.578 73.2115   4
   8  -3  -9 60.6316 126.560   3
  -8   3   8 258.603 97.3161   4
   8  -3  -8 335.931 138.000   3
   8  -3  -7 735.138 219.954   3
   8  -3  -6-66.6462 105.713   3
   8  -3  -6 100.369 131.904   2
   8  -3  -5 224.096 139.561   3
   8  -3  -5 136.868 87.7135   2
   8  -3  -4 12.5068 78.9309   3
   8  -3  -4 72.3291 70.9742   2
  -8   3   3 35.2594 55.4929   3
   8  -3  -3-157.140 97.9379   2
   8  -3  -2 490.859 171.672   2
  -8   3   2 747.454 183.308   3
   8  -3  -1 116.790 103.726   2
   8  -3  -1 255.920 177.948   1
  -8   3   1 73.8498 58.7387   3
   8  -3   0-3.67921 88.1322   2
   8  -3   0 46.7512 110.545   1
  -8   3   0-115.298 84.3724   3
   8  -3   1-38.3460 90.1673   2
   8  -3   1-125.029 136.618   1
   8  -3   2-70.7174 107.092   2
   8  -3   2 89.1594 130.440   1
   8  -3   3-44.3600 90.3876   2
   8  -3   3 289.529 183.925   1
   8  -3   4-154.681 177.460   1
   8  -3   5 30.8560 114.844   1
   8  -3   6 196.867 145.254   1
   8  -2 -14 82.8077 124.494   3
   8  -2 -13 364.594 224.094   3
   8  -2 -12 552.149 228.671   3
   8  -2 -11 3.10844 94.5621   3
   8  -2 -10 424.685 201.196   3
   8  -2  -9 549.151 218.821   3
   8  -2  -8 5.97256 77.7120   3
   8  -2  -7 23.7575 113.210   3
   8  -2  -6 20.0005 72.6732   3
   8  -2  -5 100.407 117.162   3
   8  -2  -4 178.293 139.880   1
   8  -2  -4-14.7571 70.4262   3
  -8   2   4-36.3957 95.0008   3
   8  -2  -4 95.3556 104.542   2
   8  -2  -3 127.904 102.627   1
  -8   2   3 38.0633 77.2734   3
   8  -2  -3 40.7364 100.185   2
  -8   2   2-35.5137 59.0660   3
   8  -2  -2-78.8683 71.9792   2
  -8   2   1 62.7153 52.2932   3
   8  -2  -1 5.63934 71.5615   1
   8  -2  -1 5.77770 82.7336   2
   8  -2   0-19.8782 74.9330   2
  -8   2   0-170.278 119.410   3
   8  -2   0 87.6962 111.237   1
   8  -2   1-28.1615 73.6926   2
  -8   2  -1-55.7964 78.9286   3
   8  -2   1 167.338 150.895   1
   8  -2   2-0.83852 85.1729   1
   8  -2   3-95.8434 104.238   1
   8  -2   4 247.549 213.520   1
   8  -2   5 206.016 216.141   1
   8  -1 -14 257.943 161.183   3
   8  -1 -13 28.1771 117.148   3
   8  -1 -12 381.427 168.841   3
   8  -1 -11 204.555 112.529   3
   8  -1 -10 207.427 107.967   3
   8  -1  -9-26.3818 138.069   3
   8  -1  -8 139.296 122.764   3
   8  -1  -7 62.0205 130.341   3
   8  -1  -6 41.3907 76.8362   3
   8  -1  -5 164.331 140.053   1
  -8   1   5-106.672 143.925   3
   8  -1  -4 137.500 117.508   1
  -8   1   4-89.6559 131.972   3
  -8   1   3-198.649 141.186   3
   8  -1  -3 86.3961 83.5553   1
  -8   1   2 100.103 70.1774   3
   8  -1  -2 43.3781 91.6906   1
  -8   1   1-105.255 100.508   3
   8  -1  -1 111.951 129.546   1
   8  -1   0 121.075 97.6019   1
  -8   1   0-139.422 115.389   3
   8  -1   0 56.9683 83.9460   2
   8  -1   1 92.9459 132.038   1
  -8   1  -1-6.83403 73.6175   3
   8  -1   2 111.103 94.5892   1
  -8   1  -2 410.116 153.586   3
   8  -1   3 209.375 199.465   1
   8  -1   4 483.546 257.157   1
   8  -1   5 87.2656 105.234   1
   8   0 -13 80.5917 112.220   3
   8   0 -12 45.9857 133.531   3
   8   0 -11 173.469 161.173   3
   8   0 -10 318.691 134.020   3
   8   0  -9 176.902 133.464   3
   8   0  -8 56.7359 149.859   3
   8   0  -7 184.681 118.930   1
   8   0  -7 136.893 125.703   3
   8   0  -6 298.230 151.507   1
  -8   0   6 115.816 136.659   3
  -8   0   5 158.938 118.905   3
   8   0  -5 104.535 111.959   1
  -8   0   4 449.149 184.079   3
   8   0  -4 137.558 138.680   1
   8   0  -3-152.938 136.499   1
  -8   0   3-119.994 84.4763   3
   8   0  -2 69.2603 110.471   1
  -8   0   2 87.0623 120.533   3
  -8   0   1-173.772 153.423   3
   8   0  -1 38.8304 80.5714   1
  -8   0   0-149.066 136.444   3
   8   0   0 104.708 109.050   1
  -8   0  -1 289.177 161.642   3
   8   0   1-51.2732 76.0453   1
  -8   0  -2 319.625 156.558   3
   8   0   2 108.222 99.7359   1
  -8   0  -3-102.413 91.6102   3
   8   0   3 32.7089 98.8875   1
   8   0   4-80.6168 130.266   1
   8   1 -13 123.777 142.718   3
   8   1 -12 162.419 132.412   3
   8   1 -11 23.5558 108.439   3
   8   1 -10 1.55417 93.4458   3
   8   1  -9 95.6964 95.9251   3
   8   1  -8 10.7612 96.6715   3
  -8  -1   8-122.892 161.901   3
  -8  -1   7 346.657 169.799   3
   8   1  -7 287.123 111.290   1
  -8  -1   6 292.713 135.985   3
   8   1  -6 229.529 148.200   1
   8   1  -5-18.5368 97.0982   1
  -8  -1   5-188.724 148.388   3
  -8  -1   4 95.5417 123.894   3
   8   1  -4 31.7692 78.7530   1
  -8  -1   3 284.148 157.071   3
   8   1  -3 283.694 137.250   1
   8   1  -2-61.4170 77.8045   1
  -8  -1   2-129.009 165.805   3
   8   1  -1-134.305 147.209   1
  -8  -1   1-92.6059 118.911   3
  -8  -1   0 77.0894 83.1325   3
   8   1   0 16.5864 119.239   1
  -8  -1  -1-15.0748 68.1552   3
   8   1   1-117.299 171.338   1
  -8  -1  -2 234.595 153.965   3
   8   1   2 82.0697 98.6692   1
   8   2 -12-103.787 155.234   3
   8   2 -11 2.49118 117.170   3
   8   2 -10-3.21482 114.216   3
  -8  -2   9 3.75940 84.5326   3
  -8  -2   8 411.895 184.620   3
   8   2  -7 187.683 110.593   1
  -8  -2   7 476.025 186.534   3
  -8  -2   6 122.459 108.232   3
   8   2  -6 163.223 96.1735   1
  -8  -2   5 74.7248 116.752   3
   8   2  -5 32.1649 70.3895   1
   8   2  -4 92.3005 109.163   1
  -8  -2   4 61.5336 116.672   3
  -8  -2   3 72.4689 92.3751   3
   8   2  -3-28.4838 80.0026   1
   8   2  -2 49.6696 96.1650   1
  -8  -2   2 125.758 92.7657   3
  -8  -2   1-122.593 140.313   3
   8   2  -1 118.314 91.2135   1
  -8  -2   0-174.339 130.654   3
   8   2   0 45.1016 92.1298   1
  -8  -2  -1 61.6148 82.9270   3
   8   2   1-201.342 174.134   1
  -8  -3  10 68.1603 120.703   3
  -8  -3   9 88.6276 133.657   3
  -8  -3   8-6.07239 84.0939   3
  -8  -3   7 6.69371 107.191   3
   8   3  -7 4.12163 73.4401   1
   8   3  -6-62.8063 109.223   1
  -8  -3   6 22.0051 97.7846   3
   8   3  -5-121.137 124.718   1
  -8  -3   5 160.836 142.273   3
  -8  -3   4 141.273 123.852   3
   8   3  -4-61.4549 113.364   1
  -8  -3   3 83.2485 80.4310   3
   8   3  -3 260.586 189.593   1
  -8  -3   2-141.941 109.869   3
   8   3  -2-125.822 118.218   1
  -8  -3   1 244.443 135.366   3
   9  -9  -6 8.78790 110.906   2
   9  -9  -5 123.979 132.646   2
  -9   9   5 347.216 204.253   4
   9  -9  -4-38.8831 127.903   2
  -9   9   4 122.597 128.605   4
   9  -9  -3 314.476 184.128   2
  -9   9   3 275.663 124.644   4
   9  -9  -2-166.176 152.790   2
  -9   9   2 53.7246 96.7132   4
   9  -9  -1-77.2325 86.3367   2
  -9   9   1-78.6571 127.541   4
   9  -9   0-7.23133 99.3396   2
  -9   9   0-101.086 135.319   4
   9  -8  -8 28.0897 138.919   3
   9  -8  -8-80.5899 114.782   2
   9  -8  -7 47.7790 128.916   2
   9  -8  -7 73.5750 104.582   3
   9  -8  -6-37.5916 99.0365   2
  -9   8   6 232.414 143.714   4
   9  -8  -5-25.2007 100.393   2
  -9   8   5 158.539 150.288   4
   9  -8  -4 290.871 202.545   2
  -9   8   4-14.4314 88.1122   4
   9  -8  -3-147.785 181.360   2
  -9   8   3-217.498 159.928   4
   9  -8  -2-138.003 144.370   2
  -9   8   2-157.039 147.174   4
   9  -8  -1 29.6224 89.7337   2
  -9   8   1 32.5785 85.3340   4
   9  -8   0-99.8198 146.792   2
  -9   8   0-69.8335 143.712   4
   9  -8   1-102.048 134.900   2
  -9   8  -1-179.032 219.678   4
   9  -8   2-175.304 148.519   2
   9  -7  -9-6.02318 97.4194   3
   9  -7  -9 136.052 162.811   2
   9  -7  -8 95.8081 161.701   3
   9  -7  -8 118.269 141.444   2
   9  -7  -7-113.203 131.887   2
  -9   7   7 307.304 185.108   4
   9  -7  -7 12.7437 127.755   3
   9  -7  -6 148.963 158.477   2
  -9   7   6 376.240 186.881   4
   9  -7  -6 48.6282 108.902   3
   9  -7  -5 199.593 166.222   2
  -9   7   5 180.935 99.6863   4
   9  -7  -4 329.115 175.985   2
  -9   7   4-69.3089 117.145   4
   9  -7  -3 819.856 277.504   2
  -9   7   3 703.350 175.812   4
   9  -7  -2 171.747 155.442   2
  -9   7   2-204.603 167.101   4
   9  -7  -1 18.2467 116.075   2
   9  -7   0 155.239 111.133   2
   9  -7   1 48.7781 117.258   2
   9  -7   2 243.068 137.972   2
   9  -7   3-100.081 87.6288   2
   9  -6 -10 75.4632 117.634   3
   9  -6  -9 52.0366 89.3627   3
   9  -6  -9 104.235 144.172   2
  -9   6   8 358.063 185.131   4
   9  -6  -8-23.1778 145.443   3
   9  -6  -8 181.404 120.158   2
  -9   6   7 99.1924 97.1675   4
   9  -6  -7-81.4978 97.1310   3
   9  -6  -7-3.30293 92.7669   2
   9  -6  -6-63.0558 163.744   2
  -9   6   6-12.1095 105.680   4
   9  -6  -6-1.20135 96.9487   3
   9  -6  -5 75.0195 102.603   2
  -9   6   5-150.059 165.380   4
   9  -6  -5-15.5547 89.4113   3
   9  -6  -4 146.871 104.756   2
  -9   6   4-386.492 204.080   4
   9  -6  -3-9.21635 114.161   2
   9  -6  -2 110.906 108.894   2
   9  -6  -1-37.5572 108.710   2
   9  -6   0 39.7900 101.123   2
   9  -6   1-2.19946 100.277   2
   9  -6   2-68.4297 112.002   2
   9  -6   3 33.9375 120.475   2
   9  -5 -11 329.054 213.415   3
   9  -5 -10 159.253 117.793   3
  -9   5   9 203.657 119.606   4
   9  -5  -9-18.3006 103.857   3
  -9   5   8 9.14458 99.2871   4
   9  -5  -8 50.7244 121.310   3
   9  -5  -8 276.078 170.720   2
  -9   5   7 71.1009 100.148   4
   9  -5  -7 180.138 139.301   3
   9  -5  -7 294.573 144.226   2
  -9   5   6-206.838 169.224   4
   9  -5  -6 137.101 170.260   3
   9  -5  -6 104.832 111.878   2
   9  -5  -5 194.350 120.717   3
   9  -5  -5 84.2759 85.3345   2
   9  -5  -4 69.9581 127.298   2
   9  -5  -4 69.2690 97.6408   3
   9  -5  -3 48.7807 73.5758   2
   9  -5  -2 26.9211 85.0001   2
   9  -5  -1-58.1828 122.949   2
   9  -5   0 0.69576 76.3943   2
   9  -5   1-69.4344 141.580   2
   9  -5   2-42.2330 82.1852   2
   9  -5   3-82.3284 111.393   2
   9  -4 -11-163.652 190.741   3
   9  -4 -10 198.581 176.803   3
   9  -4  -9 71.7968 97.9056   3
  -9   4   8-210.918 127.972   4
   9  -4  -8 56.5495 86.9041   3
  -9   4   7-231.896 175.367   4
   9  -4  -7-230.860 160.063   3
   9  -4  -7 106.751 95.5662   2
   9  -4  -6-22.4298 76.8919   3
   9  -4  -6 84.1239 77.8791   2
   9  -4  -5 16.7557 96.5116   3
   9  -4  -5 48.9565 132.695   2
   9  -4  -4-55.3404 105.444   3
   9  -4  -4 20.4273 93.3323   2
   9  -4  -3 28.7574 122.959   2
  -9   4   3 175.848 119.111   3
   9  -4  -2-12.5825 79.9537   2
   9  -4  -1 49.8255 118.132   2
   9  -4   0 115.470 83.2781   2
   9  -4   1 12.7072 124.148   2
   9  -4   2 3.15794 93.7734   2
   9  -4   3-113.756 135.351   1
   9  -3 -12-74.2564 105.418   3
   9  -3 -11-76.2134 117.403   3
   9  -3 -10-12.8487 101.639   3
   9  -3  -9 0.76213 99.5481   3
   9  -3  -8 106.331 99.5799   3
   9  -3  -7-16.2848 106.465   3
   9  -3  -6 147.927 140.769   3
   9  -3  -5 120.611 122.776   3
   9  -3  -5 18.5511 80.1115   2
  -9   3   4 285.625 134.221   3
   9  -3  -4 163.546 114.941   2
  -9   3   3 53.8870 61.3419   3
   9  -3  -3-42.2614 98.4604   2
  -9   3   2-73.6754 88.6698   3
   9  -3  -2 128.858 153.018   2
   9  -3  -1 214.387 196.730   1
   9  -3  -1 146.046 101.017   2
   9  -3   0-3.52263 103.713   2
   9  -3   0 194.321 202.377   1
   9  -3   1 258.535 149.330   2
   9  -3   1 83.3521 141.382   1
   9  -3   2 143.587 144.329   1
   9  -3   3 216.299 173.341   1
   9  -2 -12 9.95590 129.663   3
   9  -2 -11 69.7031 99.9335   3
   9  -2 -10-59.5580 102.688   3
   9  -2  -9 224.572 168.920   3
   9  -2  -8 107.288 125.273   3
   9  -2  -7 64.9734 127.914   3
   9  -2  -6 76.5238 132.292   3
  -9   2   5-43.2929 111.526   3
  -9   2   4 90.6228 78.6021   3
   9  -2  -3 68.0734 102.770   1
  -9   2   3 0.52109 63.0270   3
   9  -2  -2 146.816 119.114   1
  -9   2   2-54.4704 75.3921   3
  -9   2   1-235.689 149.858   3
   9  -2  -1 99.3863 131.487   1
   9  -2  -1 212.243 137.741   2
   9  -2   0-127.453 91.8930   1
   9  -2   1 34.6064 99.6194   1
   9  -2   2 37.3997 133.921   1
   9  -1 -11 29.5065 111.251   3
   9  -1 -10 273.033 204.225   3
   9  -1  -9 89.7505 129.477   3
   9  -1  -8 110.998 93.7401   3
   9  -1  -7 2.86668 127.865   3
  -9   1   6 85.0154 98.6846   3
   9  -1  -5 33.4594 80.2925   1
  -9   1   5-79.0931 120.549   3
   9  -1  -4 5.79471 113.381   1
  -9   1   4 117.703 114.098   3
  -9   1   3 73.4091 92.2712   3
   9  -1  -3 42.1360 87.5462   1
  -9   1   2 5.56456 104.633   3
   9  -1  -2 91.9200 110.302   1
  -9   1   1-221.964 140.753   3
   9  -1  -1-126.490 125.003   1
  -9   1   0-174.644 140.156   3
   9  -1   0 307.574 204.180   1
   9  -1   1 106.890 102.329   1
   9   0 -10-80.2744 122.510   3
   9   0  -9 79.3857 146.836   3
   9   0  -8 220.107 164.411   3
  -9   0   8 105.490 84.8588   3
   9   0  -7 314.766 169.803   1
  -9   0   7 339.646 157.217   3
   9   0  -6 84.9474 84.4388   1
  -9   0   6 184.814 145.893   3
  -9   0   5-144.068 135.919   3
   9   0  -5 4.89429 75.5837   1
  -9   0   4 86.9369 139.070   3
   9   0  -4 29.8256 73.1486   1
  -9   0   3 186.574 134.776   3
   9   0  -3 136.422 86.9824   1
   9   0  -2 33.0795 91.9727   1
  -9   0   2-157.886 133.941   3
   9   0  -1 47.1581 88.9995   1
  -9   0   1-147.846 159.553   3
   9   0   0 47.9697 90.0098   1
  -9   0   0-47.6116 81.4749   3
  -9  -1   9 320.686 205.479   3
  -9  -1   8 468.330 177.450   3
  -9  -1   7 61.3761 97.4947   3
  -9  -1   6 361.970 157.138   3
   9   1  -6 244.977 163.320   1
  -9  -1   5-4.93820 125.805   3
   9   1  -5 104.429 115.410   1
   9   1  -4-12.2278 71.3919   1
  -9  -1   4 342.639 172.725   3
   9   1  -3 83.9606 82.0865   1
  -9  -1   3-59.3001 80.3179   3
 -10   6   6-117.916 148.837   4
  10  -6  -6 174.217 168.598   2
 -10   6   5-239.947 206.078   4
  10  -6  -5 54.3883 150.461   2
  10  -6  -4 75.1884 171.637   2
 -10   6   4-290.491 213.897   4
  10  -6  -3 289.824 216.094   2
  10  -6  -2 95.3344 163.105   2
 -10   5   7-132.392 161.280   4
  10  -5  -7 182.397 157.488   3
  10  -5  -7 4.30269 99.3497   2
 -10   5   6-352.578 215.909   4
  10  -5  -6-29.5976 109.957   3
  10  -5  -6-272.132 202.203   2
  10  -5  -5 178.520 141.149   2
  10  -5  -4 176.854 118.080   2
  10  -5  -3 139.896 123.634   2
  10  -5  -2 47.2056 154.171   2
  10  -4  -8-20.0525 99.3059   3
  10  -4  -7 77.9439 99.1018   3
  10  -4  -6 44.6883 84.6383   3
  10  -4  -6 54.4046 112.466   2
 -10   4   5 79.7556 93.8423   3
  10  -4  -5 104.907 154.892   2
  10  -4  -4 77.6238 122.036   2
  10  -4  -3 68.5762 107.758   2
  10  -4  -2-67.0460 91.8052   2
  10  -3  -7 84.0125 91.5207   3
 -10   3   6-153.393 141.678   3
 -10   3   5-35.7931 72.8680   3
 -10   3   4-80.7946 98.3115   3
  10  -3  -3 100.418 131.731   2
 -10   2   5-42.9160 90.7964   3
   0   0   0    0.00    0.00   0
TITL X1490e in P-1
REM P-1 (#2 in standard setting)
CELL 0.71073   8.478019  10.577278  14.519084  95.8101 105.7624 110.6512
ZERR   13.00   0.001139   0.001721   0.001926   0.0123   0.0118   0.0136
LATT  1
SFAC C H N O S I
UNIT 13.00 13.00 13.00 13.00 13.00 13.00
TREF
HKLF 4
END
;
_shelx_hkl_checksum     15546
_shelx_res_file
;
TITL x1490e_a.res in P-1
    x1490e.res
    created by SHELXL-2018/1 at 12:20:57 on 20-May-2022
REM Old TITL X1490e in P-1
REM SHELXT solution in P-1
REM R1 0.256, Rweak 0.024, Alpha 0.082, Orientation as input
REM Formula found by SHELXT: C23 N3 O S I
CELL 0.71073 8.478019 10.577278 14.519084 95.8101 105.7624 110.6512
ZERR 2 0.001139 0.001721 0.001926 0.0123 0.0118 0.0136
LATT 1
SFAC C H I N O S
UNIT 48 54 2 4 2 2
L.S. 10
PLAN  6
SIZE 0.1 0.1 0.5
CONF
BOND $H
list 4
MORE -1
fmap 2 53
acta
REM <olex2.extras>
REM <HklSrc "%.\\X1490e.hkl">
REM </olex2.extras>
WGHT    0.062200    0.131700
FVAR       2.11148
I1    3    0.040341    0.559646    0.308464    11.00000    0.13777    0.06654 =
         0.09679    0.03170    0.06119    0.04877
S1    6    0.792735    0.813638    0.360939    11.00000    0.07040    0.04066 =
         0.06052    0.01113    0.02711    0.01617
N2    4    0.831385    1.066987    0.375652    11.00000    0.05741    0.04108 =
         0.05474    0.01839    0.02408    0.01859
N1    4    0.601889    0.685211    0.684102    11.00000    0.05821    0.04105 =
         0.07236    0.01638    0.02859    0.01115
C23   1    0.863661    1.032706    0.290135    11.00000    0.04481    0.04788 =
         0.05568    0.01360    0.01896    0.01032
C4    1    0.659395    0.917004    0.652243    11.00000    0.05261    0.04298 =
         0.06058    0.01711    0.02752    0.01852
C16   1    0.746084    0.974759    0.508207    11.00000    0.06002    0.04597 =
         0.06134    0.01666    0.02789    0.02099
AFIX  43
H16   2    0.746994    1.060734    0.530348    11.00000   -1.20000
AFIX   0
C3    1    0.702641    0.878503    0.566192    11.00000    0.04763    0.04310 =
         0.05482    0.01591    0.01796    0.01560
C17   1    0.787613    0.961680    0.423539    11.00000    0.03762    0.04181 =
         0.05776    0.01413    0.01794    0.00993
C9    1    0.607781    0.817064    0.709107    11.00000    0.05010    0.05840 =
         0.06414    0.02010    0.02498    0.02412
C2    1    0.692268    0.743635    0.547049    11.00000    0.06868    0.04785 =
         0.05682    0.01778    0.03259    0.01894
AFIX  43
H2    2    0.716781    0.713601    0.492143    11.00000   -1.20000
AFIX   0
C1    1    0.647893    0.654797    0.605323    11.00000    0.06879    0.04654 =
         0.06021    0.00847    0.02738    0.01763
AFIX  43
H1    2    0.649126    0.567645    0.590268    11.00000   -1.20000
AFIX   0
C18   1    0.850879    0.897126    0.271598    11.00000    0.05746    0.04692 =
         0.05541    0.01288    0.02298    0.01319
C22   1    0.907220    1.117770    0.225201    11.00000    0.06599    0.06807 =
         0.07546    0.02689    0.03314    0.02832
AFIX  43
H22   2    0.918042    1.209023    0.236988    11.00000   -1.20000
AFIX   0
C10   1    0.546476    0.576887    0.739212    11.00000    0.08399    0.04993 =
         0.06985    0.02369    0.04158    0.01640
AFIX  23
H10A  2    0.515625    0.487592    0.698316    11.00000   -1.20000
H10B  2    0.439612    0.576184    0.751890    11.00000   -1.20000
AFIX   0
C5    1    0.665299    1.047169    0.686033    11.00000    0.07787    0.05734 =
         0.06175    0.02234    0.03517    0.03148
AFIX  43
H5    2    0.701850    1.115918    0.652057    11.00000   -1.20000
AFIX   0
C11   1    0.683061    0.593670    0.834002    11.00000    0.07960    0.05910 =
         0.07253    0.02420    0.03929    0.02954
AFIX  23
H11A  2    0.705991    0.678282    0.878000    11.00000   -1.20000
H11B  2    0.793698    0.601946    0.822871    11.00000   -1.20000
AFIX   0
C6    1    0.620758    1.079678    0.765799    11.00000    0.10149    0.06188 =
         0.08346    0.02575    0.05893    0.04454
AFIX  43
H6    2    0.624418    1.167804    0.783995    11.00000   -1.20000
AFIX   0
C24   1    0.840009    1.200799    0.411067    11.00000    0.07304    0.05388 =
         0.07674    0.02663    0.03617    0.02689
AFIX 137
H24A  2    0.927482    1.239531    0.475373    11.00000   -1.50000
H24B  2    0.725376    1.193066    0.414159    11.00000   -1.50000
H24C  2    0.872977    1.259910    0.367520    11.00000   -1.50000
AFIX   0
C8    1    0.561567    0.852724    0.791178    11.00000    0.08777    0.07804 =
         0.08182    0.04211    0.05987    0.04257
AFIX  43
H8    2    0.524265    0.786504    0.826843    11.00000   -1.20000
AFIX   6
O1    5    0.231564    0.510173    0.544259    11.00000    0.12075    0.11093 =
         0.15912    0.00933    0.02036    0.04358
H1A   2    0.291275    0.581291    0.590880    11.00000   -1.50000
H1B   2    0.192515    0.534755    0.491739    11.00000   -1.50000
AFIX   0
C19   1    0.883241    0.845005    0.189489    11.00000    0.09051    0.05818 =
         0.06628    0.00612    0.04276    0.01543
AFIX  43
H19   2    0.877847    0.755232    0.177902    11.00000   -1.20000
AFIX   0
C12   1    0.623191    0.472133    0.881775    11.00000    0.08083    0.06277 =
         0.07846    0.02471    0.03881    0.02764
AFIX  23
H12A  2    0.512182    0.464089    0.892323    11.00000   -1.20000
H12B  2    0.599653    0.387829    0.837227    11.00000   -1.20000
AFIX   0
C20   1    0.922998    0.929606    0.126767    11.00000    0.09348    0.07836 =
         0.06801    0.00943    0.04830    0.01623
AFIX  43
H20   2    0.943321    0.895594    0.071436    11.00000   -1.20000
AFIX   0
C21   1    0.933955    1.061830    0.142280    11.00000    0.08375    0.07240 =
         0.07004    0.02770    0.04023    0.01679
AFIX  43
H21   2    0.959534    1.115594    0.097174    11.00000   -1.20000
AFIX   0
C7    1    0.570607    0.982519    0.819147    11.00000    0.10613    0.08014 =
         0.09649    0.03453    0.06857    0.05701
AFIX  43
H7    2    0.542670    1.005128    0.874551    11.00000   -1.20000
AFIX   0
C13   1    0.753769    0.484318    0.975324    11.00000    0.12339    0.10919 =
         0.10831    0.05245    0.03912    0.05056
AFIX  23
H13A  2    0.770531    0.565495    1.020756    11.00000   -1.20000
H13B  2    0.867061    0.500098    0.965176    11.00000   -1.20000
AFIX   0
C14   1    0.708027    0.363319    1.022219    11.00000    0.15889    0.10524 =
         0.09442    0.05083    0.05096    0.06008
AFIX  43
H14   2    0.790099    0.376037    1.083381    11.00000   -1.20000
AFIX   0
C15   1    0.585224    0.252924    0.995658    11.00000    0.25943    0.09325 =
         0.12826    0.04758    0.12941    0.06495
AFIX  93
H15A  2    0.496588    0.231168    0.935308    11.00000   -1.20000
H15B  2    0.578332    0.188806    1.035348    11.00000   -1.20000
AFIX   0
HKLF 4
REM  x1490e_a.res in P-1
REM R1 =  0.0601 for    2249 Fo > 4sig(Fo)  and  0.1233 for all    4189 data
REM    266 parameters refined using      0 restraints
END
WGHT      0.0622      0.1318
REM Highest difference peak  0.656,  deepest hole -0.602,  1-sigma level  0.091
Q1    1   0.1633  0.5763  0.3820  11.00000  0.05    0.59
Q2    1   0.8826  0.3225  1.0748  11.00000  0.05    0.57
Q3    1   0.7243  0.6999  0.7502  11.00000  0.05    0.48
Q4    1   0.9930  1.2798  0.5813  11.00000  0.05    0.43
Q5    1   0.8636  0.9366 -0.0200  11.00000  0.05    0.42
Q6    1   0.0591  0.6354  0.3878  11.00000  0.05    0.42
;
_shelx_res_checksum     41554
data_global
_journal_date_recd_electronic     2022-06-20
_journal_date_accepted     2022-08-08
_journal_name_full     'IUCrData'
_journal_year     2022
_journal_volume     7
_journal_issue      8
_journal_page_first     0
_journal_page_last     0
_journal_paper_category     HO
_journal_paper_doi     10.1107/S2414314622007970
_journal_coeditor_code     HB4408
_publ_contact_author_name     'Nathaniel Shank'
_publ_contact_author_address
;
Department of Chemistry and Biochemistry
Georgia Southern University, Armstrong Campus
11935 Abercorn Street
Savannah GA 31419, USA
;
_publ_contact_author_email     'nshank@georgiasouthern.edu '
_publ_contact_author_fax     ?
_publ_contact_author_phone     ?
_publ_section_title
;\
1-(Hex-5-en-1-yl)-4-{[3-methyl-2,3-dihydro-1,3-benzothiazol-2-ylidene]methyl}\
quinolin-1-ium iodide monohydrate
;
loop_
    _publ_author_name
    _publ_author_footnote
    _publ_author_address
    'Shank, Nathaniel' .
;
Department of Chemistry and Biochemistry
Georgia Southern University, Armstrong Campus
11935 Abercorn Street
Savannah GA 31419,
USA
;
    'Stadler, Andrea L.' .
;
Chemistry, Department of Physical Sciences
St. Joseph's College
155 West Roe Blvd
Patchogue, NY 11772
USA
;
    'Barrett, Sean P.' .
;
Department of Chemistry and Biochemistry
Georgia Southern University, Armstrong Campus
11935 Abercorn Street
Savannah GA 31419,
USA
;
    'Padgett, Clifford W.' .
;
Department of Chemistry and Biochemistry
Georgia Southern University, Armstrong Campus
11935 Abercorn Street
Savannah GA 31419,
USA
;
_publ_section_synopsis
;
The structure of 4-hexenyl thiazole orange is presented.
;
