# Supplementary material for: 1-(Hex-5-en-1-yl)-4-{[3-methyl-2,3-di­hydro-1,3-benzo­thia­zol-2-yl­idene]meth­yl}quinolin-1-ium iodide monohydrate
Source: IUCrdata. 2022 Aug 16;7(Pt 8):x220797. doi: 10.1107/S2414314622007970 (PMC9635418; doi:10.1107/S2414314622007970)
Supplement: Supplementary file 2 [file x-07-x220797-Isup2.hkl]

data_I                                                                          
_shelx_title ' x1490e_a.res in P-1'                                             
_shelx_refln_list_code          4                                               
_shelx_F_calc_maximum      192.40                                               
_exptl_crystal_F_000       524.00                                               
_reflns_d_resolution_high  0.8301                                               
                                                                                
loop_                                                                           
 _space_group_symop_operation_xyz                                               
 'x, y, z'                                                                      
 '-x, -y, -z'                                                                   
                                                                                
_cell_length_a     8.4780                                                       
_cell_length_b    10.5773                                                       
_cell_length_c    14.5191                                                       
_cell_angle_alpha  95.810                                                       
_cell_angle_beta  105.762                                                       
_cell_angle_gamma 110.651                                                       
                                                                                
_shelx_F_squared_multiplier     1.000                                           
                                                                                
loop_                                                                           
 _refln_index_h                                                                 
 _refln_index_k                                                                 
 _refln_index_l                                                                 
 _refln_F_squared_calc                                                          
 _refln_F_squared_meas                                                          
 _refln_F_squared_sigma                                                         
 _refln_observed_status                                                         
   1   0   0       3210.18       3561.06        31.55 o                         
   2   0   0         20.02         43.30        18.57 o                         
   3   0   0       1047.78       1080.39        42.29 o                         
   4   0   0          1.29         -1.80        23.50 o                         
   5   0   0        192.75        208.75        22.44 o                         
   6   0   0          0.08          3.39        13.14 o                         
   7   0   0         18.70        -17.72        17.72 o                         
   8   0   0          8.67         -1.80        28.46 o                         
   9   0   0          0.07         -0.49        13.55 o                         
  -9   1   0          1.33          4.85        54.08 o                         
  -8   1   0         10.80          5.17        15.56 o                         
  -7   1   0          0.09         -5.61        11.69 o                         
  -6   1   0          0.30         -6.57         7.96 o                         
  -5   1   0        195.21        250.95        29.76 o                         
  -4   1   0       3180.27       3530.07        76.31 o                         
  -3   1   0       6074.65       6544.47        91.63 o                         
  -2   1   0      10661.79      13125.58       102.49 o                         
  -1   1   0         10.31         14.21         5.51 o                         
   0   1   0        156.82         66.41         8.32 o                         
   1   1   0       5549.04       5903.40       112.33 o                         
   2   1   0        520.97        630.69        46.47 o                         
   3   1   0        904.76        901.89        68.12 o                         
   4   1   0        121.10        113.76        27.06 o                         
   5   1   0          0.13        -26.79        26.79 o                         
   6   1   0          0.03         -7.76        13.47 o                         
   7   1   0          1.46         -8.27        23.74 o                         
   8   1   0          2.84         11.72        15.30 o                         
  -9   2   0          0.02        -20.61        20.61 o                         
  -8   2   0          2.88         -6.59        14.14 o                         
  -7   2   0          9.30          2.79        10.26 o                         
  -6   2   0        124.66        137.05        18.39 o                         
  -5   2   0        731.89        821.86        40.68 o                         
  -4   2   0       1225.87       1284.77        61.41 o                         
  -3   2   0       1504.76       1618.01        44.41 o                         
  -2   2   0       5524.95       6601.74       130.53 o                         
  -1   2   0      11804.19      11995.68        83.84 o                         
   0   2   0      12957.45      11108.71        98.05 o                         
   1   2   0        935.17        918.05        27.70 o                         
   2   2   0          2.25        -10.84        10.84 o                         
   3   2   0        285.07        255.74        40.26 o                         
   4   2   0         23.02          6.41        19.49 o                         
   5   2   0        223.88        239.45        44.55 o                         
   6   2   0         52.53         46.80        23.17 o                         
   7   2   0          5.84        -26.41        26.41 o                         
   8   2   0          0.85        -10.24        24.61 o                         
  -9   3   0          0.12         14.25        22.19 o                         
  -8   3   0          6.22         -6.85        11.97 o                         
  -7   3   0          0.29         -8.22         8.22 o                         
  -6   3   0        392.18        496.13        34.09 o                         
  -5   3   0       1040.78       1064.93        46.74 o                         
  -4   3   0       2483.61       2410.77       129.25 o                         
  -3   3   0        787.25        871.64        44.11 o                         
  -2   3   0       3025.47       3546.94        58.70 o                         
  -1   3   0       5919.77       5508.39        82.89 o                         
   0   3   0       3846.61       3278.88        65.19 o                         
   1   3   0        317.81        314.11        19.41 o                         
   2   3   0        248.54        236.24        16.78 o                         
   3   3   0        626.09        612.80        64.51 o                         
   4   3   0         27.69         11.37        17.28 o                         
   5   3   0          4.71        -14.53        14.53 o                         
   6   3   0         78.91        103.23        36.13 o                         
   7   3   0          4.10         33.27        21.71 o                         
  -9   4   0         12.24         25.90        18.68 o                         
  -8   4   0         65.70         96.54        32.42 o                         
  -7   4   0         18.67         23.04        23.78 o                         
  -6   4   0        122.83        110.65        17.41 o                         
  -5   4   0       1433.79       1508.00        90.42 o                         
  -4   4   0       3930.54       4098.23       167.65 o                         
  -3   4   0        803.97        787.69        32.12 o                         
  -2   4   0        209.97        241.95        21.05 o                         
  -1   4   0         17.56         17.62         5.71 o                         
   0   4   0         32.38         16.95         6.80 o                         
   1   4   0          2.41          0.19         4.75 o                         
   2   4   0        142.60        160.84        15.75 o                         
   3   4   0        510.67        496.80        62.36 o                         
   4   4   0        173.17        132.93        34.42 o                         
   5   4   0          9.02          9.36        20.48 o                         
   6   4   0         22.51          1.73        15.48 o                         
   7   4   0          0.32         -8.39        26.71 o                         
  -9   5   0          1.14          0.16        17.14 o                         
  -8   5   0         89.70        132.44        44.64 o                         
  -7   5   0        108.21         78.66        31.40 o                         
  -6   5   0        445.98        389.71        35.23 o                         
  -5   5   0         10.26         11.94         8.66 o                         
  -4   5   0         19.92         13.62         8.49 o                         
  -3   5   0       3398.52       4132.12        80.74 o                         
  -2   5   0        275.22        373.41        30.91 o                         
  -1   5   0        487.53        497.68        32.75 o                         
   0   5   0        280.49        236.48        26.44 o                         
   1   5   0       1425.68       1405.62        57.18 o                         
   2   5   0        269.56        243.02        51.21 o                         
   3   5   0        188.75        177.83        41.66 o                         
   4   5   0        190.62        151.71        42.84 o                         
   5   5   0         37.73         33.82        15.92 o                         
   6   5   0         12.95         74.28        36.60 o                         
  -9   6   0          2.89          8.92        22.68 o                         
  -8   6   0          2.42         43.23        26.24 o                         
  -7   6   0          2.53         -6.69        20.88 o                         
  -6   6   0        267.37        351.46        64.39 o                         
  -5   6   0       1790.97       1974.86        65.07 o                         
  -4   6   0        154.42        158.67        17.70 o                         
  -3   6   0        340.37        356.69        31.12 o                         
  -2   6   0        387.32        398.51        34.48 o                         
  -1   6   0        456.48        519.42        39.11 o                         
   0   6   0        459.09        471.34        36.08 o                         
   1   6   0        944.07        957.59        93.06 o                         
   2   6   0        811.67        726.25       113.03 o                         
   3   6   0        169.02        229.07        48.85 o                         
   4   6   0          8.29          9.66        18.62 o                         
   5   6   0          3.22          1.28        16.55 o                         
   6   6   0        102.55        195.83        63.17 o                         
  -9   7   0         15.28         34.82        24.93 o                         
  -8   7   0         87.77        145.04        56.06 o                         
  -7   7   0         35.88          3.50        41.05 o                         
  -6   7   0          1.32        -18.51        18.51 o                         
  -5   7   0          0.14         12.61         8.78 o                         
  -4   7   0        130.86        154.88        29.14 o                         
  -3   7   0        155.79        225.47        28.88 o                         
  -2   7   0       1247.12       1265.16        65.53 o                         
  -1   7   0        661.19        689.00        49.44 o                         
   0   7   0        286.70        305.94        30.84 o                         
   1   7   0        190.26        183.78        44.29 o                         
   2   7   0        499.94        553.39        76.22 o                         
   3   7   0        161.15        189.07        46.65 o                         
   4   7   0        216.31        289.97        61.66 o                         
   5   7   0         26.84         53.57        30.17 o                         
  -9   8   0          0.88        -18.99        23.03 o                         
  -8   8   0         13.98         -7.87        33.25 o                         
  -7   8   0         63.42         44.03        28.70 o                         
  -6   8   0          2.30          5.79        12.95 o                         
  -5   8   0         86.61         74.97        15.69 o                         
  -4   8   0        162.52        146.96        24.63 o                         
  -3   8   0        180.55        232.27        31.67 o                         
  -2   8   0        598.76        628.25        49.43 o                         
  -1   8   0        497.21        497.09        43.28 o                         
   0   8   0       1465.58       1511.95        78.64 o                         
   1   8   0        640.71        639.19        65.81 o                         
   2   8   0         73.13        121.16        38.21 o                         
   3   8   0          1.08        -20.04        20.04 o                         
   4   8   0          0.98         36.30        26.16 o                         
  -9   9   0          3.84        -10.53        17.96 o                         
  -8   9   0          8.34          7.44        14.11 o                         
  -7   9   0         19.24         35.39        17.51 o                         
  -6   9   0          5.67         49.94        23.94 o                         
  -5   9   0         47.34         37.95        15.35 o                         
  -4   9   0        271.50        261.58        33.67 o                         
  -3   9   0        599.53        584.10        51.14 o                         
  -2   9   0       1023.22       1027.66        68.59 o                         
  -1   9   0        178.90        196.87        29.66 o                         
   0   9   0        144.92        128.59        24.05 o                         
   1   9   0        200.72        222.97        47.23 o                         
   2   9   0         79.70         73.88        30.83 o                         
   3   9   0         40.95         44.66        25.74 o                         
  -8  10   0          7.47          8.10        20.53 o                         
  -7  10   0         16.80         10.31        21.31 o                         
  -6  10   0         95.15         68.98        38.71 o                         
  -5  10   0         22.14         13.09        10.92 o                         
  -4  10   0        282.38        245.99        41.60 o                         
  -3  10   0        520.95        591.42        64.49 o                         
  -2  10   0        910.51       1009.05        74.17 o                         
  -1  10   0        188.55        164.19        28.52 o                         
   0  10   0         73.64         52.25        15.28 o                         
   1  10   0         39.43         42.50        27.98 o                         
   2  10   0          0.30         21.99        19.15 o                         
  -7  11   0          3.89        -18.67        28.56 o                         
  -6  11   0        130.44        156.61        55.92 o                         
  -5  11   0        377.29        397.19        83.91 o                         
  -4  11   0        107.21        109.60        27.90 o                         
  -3  11   0         73.74        106.24        26.55 o                         
  -2  11   0        103.10        127.10        25.38 o                         
  -1  11   0        134.85        129.69        31.68 o                         
   0  11   0         52.25         29.17        25.23 o                         
   1  11   0          3.38        -21.23        30.85 o                         
  -6  12   0          7.30         14.35        21.71 o                         
  -5  12   0         65.48         43.74        34.07 o                         
  -4  12   0        269.82        232.86        39.61 o                         
  -3  12   0        133.32        152.78        36.65 o                         
  -2  12   0         18.35          0.81        16.21 o                         
  -1  12   0          0.08         28.34        29.71 o                         
   1 -12   1        193.04        262.14        45.06 o                         
   2 -12   1          4.98         -9.74        13.63 o                         
   3 -12   1          1.87        -11.57        12.02 o                         
   4 -12   1          0.19         25.71        30.59 o                         
   5 -12   1          0.05         29.10        25.27 o                         
   6 -12   1          0.58        -39.25        45.11 o                         
  -1 -11   1         24.38         40.86        25.86 o                         
   0 -11   1          5.10        -15.20        26.10 o                         
   1 -11   1         40.20         46.42        15.72 o                         
   2 -11   1         13.82          4.54        43.54 o                         
   3 -11   1          0.03         13.96        16.89 o                         
   4 -11   1         82.35         50.40        27.12 o                         
   5 -11   1        134.73        137.21        51.92 o                         
   6 -11   1        136.32        189.13        61.24 o                         
   7 -11   1          1.19        -38.00        38.37 o                         
  -2 -10   1         36.43        -21.75        35.48 o                         
  -1 -10   1         84.83         98.01        34.97 o                         
   0 -10   1          5.36        -18.46        18.46 o                         
   1 -10   1          0.08         -7.75        14.95 o                         
   2 -10   1         36.88         44.51        17.03 o                         
   3 -10   1         87.72         89.60        21.78 o                         
   4 -10   1         69.04         55.98        17.68 o                         
   5 -10   1        113.92        122.11        42.70 o                         
   6 -10   1        132.21        195.47        55.40 o                         
   7 -10   1         86.99        120.49        33.68 o                         
   8 -10   1          0.87        -17.41        19.98 o                         
  -3  -9   1         17.49         79.23        42.37 o                         
  -2  -9   1          1.47         16.80        19.80 o                         
  -1  -9   1        151.68        167.75        38.09 o                         
   0  -9   1          1.14         14.89        17.85 o                         
   1  -9   1        110.81         90.11        21.02 o                         
   2  -9   1        513.88        568.80        49.82 o                         
   3  -9   1        691.76        733.76        55.15 o                         
   4  -9   1        264.88        254.61        31.89 o                         
   5  -9   1        176.10        153.37        44.97 o                         
   6  -9   1        161.32        183.64        37.04 o                         
   7  -9   1         99.23        101.80        29.51 o                         
   8  -9   1         43.99         59.63        23.99 o                         
  -4  -8   1         61.88         52.79        33.15 o                         
  -3  -8   1        365.69        470.40        81.45 o                         
  -2  -8   1        143.81        111.66        37.40 o                         
  -1  -8   1         49.58         39.82        32.60 o                         
   0  -8   1        661.66        643.22        85.17 o                         
   1  -8   1        150.31        132.36        19.89 o                         
   2  -8   1         90.97        100.90        20.23 o                         
   3  -8   1       1227.51       1347.05        68.26 o                         
   4  -8   1       1169.34       1149.93        61.08 o                         
   5  -8   1        536.34        611.14        58.92 o                         
   6  -8   1         90.36         93.48        22.99 o                         
   7  -8   1         21.95         21.29        17.04 o                         
   8  -8   1          8.50        -23.30        23.30 o                         
   9  -8   1          4.89        -25.78        25.78 o                         
  -5  -7   1         76.39         89.42        38.58 o                         
  -4  -7   1        245.96        243.92        58.34 o                         
  -3  -7   1         87.85        100.96        34.48 o                         
  -2  -7   1         16.48         13.35         8.93 o                         
  -1  -7   1         76.77         73.05        20.63 o                         
   0  -7   1        748.18        657.26        46.75 o                         
   1  -7   1       2655.90       2761.66        93.91 o                         
   2  -7   1       1767.51       1824.19        74.48 o                         
   3  -7   1       1770.44       1875.69        73.18 o                         
   4  -7   1        678.75        669.72        37.66 o                         
   5  -7   1        481.11        538.10        53.67 o                         
   6  -7   1        228.36        215.86        33.06 o                         
   7  -7   1          1.99        -18.22        25.65 o                         
   8  -7   1          8.14         24.09        30.86 o                         
   9  -7   1          1.24         10.94        26.30 o                         
  -6  -6   1         48.60        124.66        47.58 o                         
  -5  -6   1          4.51          7.42        24.51 o                         
  -4  -6   1         62.06         61.24        29.03 o                         
  -3  -6   1        135.75        145.93        39.72 o                         
  -2  -6   1        671.18        636.10        95.27 o                         
  -1  -6   1        797.67        691.94        48.95 o                         
   0  -6   1       1060.57       1021.56        69.29 o                         
   1  -6   1       3269.04       3248.46       112.66 o                         
   2  -6   1       2717.28       2684.58        81.61 o                         
   3  -6   1       1248.83       1125.07        44.17 o                         
   4  -6   1        545.88        533.47        29.65 o                         
   5  -6   1         25.48         11.64        28.89 o                         
   6  -6   1         54.56         82.65        29.20 o                         
   7  -6   1        261.22        257.45        60.48 o                         
   8  -6   1          0.65         -1.32        25.49 o                         
   9  -6   1         16.44         -0.49        22.49 o                         
  -6  -5   1          0.65        -15.67        26.13 o                         
  -5  -5   1         19.76         24.73        14.93 o                         
  -4  -5   1         14.40          9.47        16.70 o                         
  -3  -5   1        164.72        121.61        25.28 o                         
  -2  -5   1        962.83        886.60        60.80 o                         
  -1  -5   1       2987.17       2765.57       189.07 o                         
   0  -5   1       3694.23       3636.60        95.93 o                         
   1  -5   1       1578.15       1511.37        55.98 o                         
   2  -5   1       2465.16       2523.06        60.53 o                         
   3  -5   1       2801.58       2825.61        62.30 o                         
   4  -5   1        510.33        419.75        27.06 o                         
   5  -5   1        599.86        764.75        83.28 o                         
   6  -5   1        201.37        200.47        46.40 o                         
   7  -5   1        119.10         75.44        31.86 o                         
   8  -5   1          0.57        -19.32        19.32 o                         
   9  -5   1          0.74        -15.57        31.76 o                         
  -7  -4   1          7.99          1.82        17.10 o                         
  -6  -4   1          3.88         13.79        15.42 o                         
  -5  -4   1        128.60        104.31        34.40 o                         
  -4  -4   1        255.87        286.34        49.75 o                         
  -3  -4   1        861.12        885.03        77.81 o                         
  -2  -4   1       2059.86       2024.29        84.87 o                         
  -1  -4   1       3110.82       2902.93       138.20 o                         
   0  -4   1       4077.82       3927.16        84.54 o                         
   1  -4   1       3224.48       3158.53        70.50 o                         
   2  -4   1       1362.20       1151.91        34.79 o                         
   3  -4   1         39.98         26.68         8.54 o                         
   4  -4   1        232.90        189.95        35.82 o                         
   5  -4   1          9.15         12.64        15.70 o                         
   6  -4   1          1.61         -8.59         8.95 o                         
   7  -4   1         24.57         24.93        22.90 o                         
   8  -4   1         13.13         18.27        16.05 o                         
   9  -4   1          5.13          2.85        27.85 o                         
  -8  -3   1         42.55         54.83        30.36 o                         
  -7  -3   1          6.94         23.11        27.87 o                         
  -6  -3   1          0.96        -29.74        29.74 o                         
  -5  -3   1        151.26        147.52        39.68 o                         
  -4  -3   1        166.05        216.74        42.88 o                         
  -3  -3   1       2752.42       3150.02       145.82 o                         
  -2  -3   1       2787.47       2636.52       119.54 o                         
  -1  -3   1        937.55       1004.08        39.14 o                         
   0  -3   1       1307.34       1529.39        45.70 o                         
   1  -3   1       2481.96       2375.38        49.01 o                         
   2  -3   1       1569.14       1332.44        33.38 o                         
   3  -3   1         94.36         71.45        14.24 o                         
   4  -3   1        554.54        546.57        26.38 o                         
   5  -3   1         89.10         92.45        12.51 o                         
   6  -3   1         60.24         52.53        12.87 o                         
   7  -3   1         49.06         36.65        10.61 o                         
   8  -3   1          0.61        -16.33        16.88 o                         
   9  -3   1         11.11         37.81        23.03 o                         
  -8  -2   1         19.54          5.25        27.02 o                         
  -7  -2   1         65.50        124.13        38.98 o                         
  -6  -2   1        110.37        109.11        33.72 o                         
  -5  -2   1        285.90        333.24        55.88 o                         
  -4  -2   1        363.99        480.34        61.41 o                         
  -3  -2   1        769.64        773.83        68.25 o                         
  -2  -2   1       3641.07       3769.76       129.90 o                         
  -1  -2   1       5033.03       5263.72       127.93 o                         
   0  -2   1        260.30        352.34        18.95 o                         
   1  -2   1        101.33         82.83         5.20 o                         
   2  -2   1       1147.06       1092.68        58.20 o                         
   3  -2   1        122.05        109.37        10.26 o                         
   4  -2   1        914.51        981.85        38.04 o                         
   5  -2   1        823.79        873.29        41.96 o                         
   6  -2   1        325.13        317.80        28.10 o                         
   7  -2   1         63.49         62.97        11.06 o                         
   8  -2   1          0.79          0.14        13.32 o                         
   9  -2   1          1.35          7.76        22.34 o                         
  -8  -1   1         11.46        -20.75        20.75 o                         
  -7  -1   1          1.47        -23.97        26.04 o                         
  -6  -1   1        124.75        163.99        40.60 o                         
  -5  -1   1        447.50        501.38        63.53 o                         
  -4  -1   1       1289.28       1352.29        93.37 o                         
  -3  -1   1       1355.32       1533.53        84.71 o                         
  -2  -1   1       3358.08       3365.28       108.22 o                         
  -1  -1   1       1667.22       1842.09        65.07 o                         
   0  -1   1        168.58        328.74        18.65 o                         
   1  -1   1        101.31         83.94         9.25 o                         
   2  -1   1      37016.35      42872.50       250.97 o                         
   3  -1   1       5406.48       5684.17        81.93 o                         
   4  -1   1         73.38         44.79        12.70 o                         
   5  -1   1         71.28         48.97        13.93 o                         
   6  -1   1          0.70        -12.15        12.15 o                         
   7  -1   1         73.51         56.22        11.90 o                         
   8  -1   1         16.35          6.48        14.42 o                         
   9  -1   1          0.40         23.98        22.95 o                         
  -9   0   1          0.23         -5.08        21.87 o                         
  -8   0   1         32.04         -7.71        23.84 o                         
  -7   0   1         58.71        103.92        44.92 o                         
  -6   0   1         17.34         19.06        17.54 o                         
  -5   0   1         70.31         53.69         9.94 o                         
  -4   0   1        597.19        689.00        40.36 o                         
  -3   0   1       2798.09       2804.63       109.11 o                         
  -2   0   1       4533.89       6122.39       106.63 o                         
  -1   0   1        525.14        436.84        14.65 o                         
   1   0   1       3227.43       3214.91        31.48 o                         
   2   0   1      19271.07      18603.72       137.23 o                         
   3   0   1       2731.00       2777.99        65.78 o                         
   4   0   1       1937.18       2041.81        65.51 o                         
   5   0   1        653.75        731.80        39.58 o                         
   6   0   1        184.57        150.50        18.77 o                         
   7   0   1          2.85         -0.44        11.12 o                         
   8   0   1          1.47         12.93        38.18 o                         
  -9   1   1          2.23        -20.96        20.96 o                         
  -8   1   1          1.71         -2.32        24.36 o                         
  -7   1   1        134.10        138.66        26.46 o                         
  -6   1   1        347.61        320.97        36.67 o                         
  -5   1   1        112.01        120.14        16.40 o                         
  -4   1   1         17.94         21.32         6.76 o                         
  -3   1   1        394.18        389.73        35.59 o                         
  -2   1   1        761.05        905.95        28.33 o                         
  -1   1   1        144.41        112.66         8.38 o                         
   0   1   1        149.51        247.64        18.86 o                         
   1   1   1      30018.19      30575.15       260.02 o                         
   2   1   1      10782.39      11429.80       193.56 o                         
   3   1   1        970.13        898.41        64.65 o                         
   4   1   1        687.25        665.92        63.95 o                         
   5   1   1        187.97        227.34        42.06 o                         
   6   1   1         55.07         57.18        27.38 o                         
   7   1   1          0.16        -15.62        15.62 o                         
   8   1   1          0.71         -9.91        14.20 o                         
  -9   2   1         12.47          7.54        27.16 o                         
  -8   2   1          0.24          6.69         8.44 o                         
  -7   2   1         15.72          4.71         8.82 o                         
  -6   2   1         70.89         59.32        11.15 o                         
  -5   2   1         22.68         23.63         7.77 o                         
  -4   2   1        255.96        237.41        21.09 o                         
  -3   2   1          8.29         25.58         6.73 o                         
  -2   2   1       6988.63       8070.27       103.82 o                         
  -1   2   1       3887.73       3795.98        63.84 o                         
   0   2   1       1608.72       1404.07        36.28 o                         
   1   2   1       6264.77       6080.69       140.61 o                         
   2   2   1       2315.45       2481.51       104.84 o                         
   3   2   1       1350.92       1464.16        90.86 o                         
   4   2   1        399.89        401.66        52.88 o                         
   5   2   1          0.23         -2.65        16.72 o                         
   6   2   1          1.37         -0.42        13.26 o                         
   7   2   1         17.28         22.52        25.62 o                         
   8   2   1          0.00         -5.21        29.49 o                         
  -9   3   1         48.86         37.96        20.16 o                         
  -8   3   1         30.53         26.55        11.02 o                         
  -7   3   1          0.35         18.50        11.89 o                         
  -6   3   1         13.25          5.78         8.75 o                         
  -5   3   1        138.50        129.61        19.88 o                         
  -4   3   1        150.55        126.48        17.92 o                         
  -3   3   1       1531.31       1622.12        55.79 o                         
  -2   3   1       3783.71       4223.38        96.88 o                         
  -1   3   1      12534.76      12155.88       134.49 o                         
   0   3   1       3995.28       3600.80        70.75 o                         
   1   3   1       1874.42       1752.01        83.21 o                         
   2   3   1        746.48        759.54        65.02 o                         
   3   3   1        534.46        616.98        65.02 o                         
   4   3   1        276.89        295.33        50.94 o                         
   5   3   1         63.71        101.63        33.85 o                         
   6   3   1          3.65         17.61        20.81 o                         
   7   3   1          0.84          5.47        18.97 o                         
  -9   4   1          6.29         11.18        26.50 o                         
  -8   4   1          1.07          1.77        10.68 o                         
  -7   4   1          1.99          3.14        13.24 o                         
  -6   4   1          3.54          3.53         9.62 o                         
  -5   4   1        412.39        380.03        40.88 o                         
  -4   4   1       2689.13       2874.64        86.21 o                         
  -3   4   1        866.60        888.78        36.84 o                         
  -2   4   1        160.83        162.05        20.32 o                         
  -1   4   1      11808.92      12328.62       154.59 o                         
   0   4   1       6326.41       6254.49       106.94 o                         
   1   4   1       3564.48       3342.17       142.98 o                         
   2   4   1        498.79        481.44        64.74 o                         
   3   4   1         20.00         17.09        17.59 o                         
   4   4   1          1.04         28.38        20.12 o                         
   5   4   1         12.03         47.46        26.51 o                         
   6   4   1          0.06         23.39        25.19 o                         
   7   4   1          6.69         40.88        36.65 o                         
  -9   5   1          1.71        -13.05        27.58 o                         
  -8   5   1         15.48          5.56        15.09 o                         
  -7   5   1         87.57         96.73        20.78 o                         
  -6   5   1         14.75          3.98        10.35 o                         
  -5   5   1        343.66        330.61        26.29 o                         
  -4   5   1       1382.80       1381.38        51.47 o                         
  -3   5   1       8856.72       9871.35       133.02 o                         
  -2   5   1       5648.47       5950.44       119.86 o                         
  -1   5   1        378.36        280.23        25.88 o                         
   0   5   1       1041.68        967.08        48.11 o                         
   1   5   1         78.18         42.69        18.59 o                         
   2   5   1        119.40        114.97        34.74 o                         
   3   5   1        130.33         99.18        32.47 o                         
   4   5   1         41.47         51.68        22.81 o                         
   5   5   1         10.78         23.36        22.59 o                         
   6   5   1          2.87        -27.19        27.19 o                         
  -9   6   1          3.85         -8.42        24.38 o                         
  -8   6   1          3.61        -15.16        28.24 o                         
  -7   6   1        114.32        113.61        32.54 o                         
  -6   6   1        602.09        539.31        37.63 o                         
  -5   6   1       1475.23       1682.82        64.01 o                         
  -4   6   1        978.53       1045.29        48.17 o                         
  -3   6   1         99.14         71.78        15.50 o                         
  -2   6   1       2457.81       2454.12        85.17 o                         
  -1   6   1       2306.29       2168.21        79.78 o                         
   0   6   1        638.68        558.21        40.08 o                         
   1   6   1         33.06         32.76         9.80 o                         
   2   6   1          6.86         38.21        27.73 o                         
   3   6   1         28.67         35.71        23.14 o                         
   4   6   1          7.24         71.87        40.40 o                         
   5   6   1         21.58         69.77        37.97 o                         
  -9   7   1         29.98          4.09        26.04 o                         
  -8   7   1         26.99        -23.27        23.27 o                         
  -7   7   1         67.39         27.11        10.08 o                         
  -6   7   1        151.65        158.90        20.59 o                         
  -5   7   1       1067.59       1206.57        56.55 o                         
  -4   7   1       1138.11       1130.64        65.07 o                         
  -3   7   1        876.32        853.27        55.88 o                         
  -2   7   1        148.05        183.83        25.72 o                         
  -1   7   1        292.58        254.16        29.32 o                         
   0   7   1        214.81        163.74        21.61 o                         
   1   7   1          1.07         -5.03        28.74 o                         
   2   7   1        278.71        305.03        56.16 o                         
   3   7   1        100.77        104.70        39.47 o                         
   4   7   1          2.47         28.60        35.16 o                         
   5   7   1          0.19        -18.43        18.58 o                         
  -9   8   1          5.58          6.98        13.87 o                         
  -8   8   1         61.99         47.21        22.06 o                         
  -7   8   1        140.90        107.76        27.40 o                         
  -6   8   1        122.66        134.71        21.55 o                         
  -5   8   1        132.75        124.93        22.55 o                         
  -4   8   1        524.55        556.55        47.19 o                         
  -3   8   1        695.35        647.68        52.04 o                         
  -2   8   1        169.35        166.71        26.27 o                         
  -1   8   1         57.10         53.06        16.09 o                         
   0   8   1        104.96         89.27        19.28 o                         
   1   8   1         28.06          5.91        11.80 o                         
   2   8   1          1.26        -35.19        35.19 o                         
   3   8   1         19.78         -7.01        23.94 o                         
   4   8   1          9.31         -1.33        29.76 o                         
  -9   9   1          1.99        -16.04        16.04 o                         
  -8   9   1         10.85         15.41        15.11 o                         
  -7   9   1         53.01        105.56        31.39 o                         
  -6   9   1        388.08        412.71        79.96 o                         
  -5   9   1        280.51        276.37        36.31 o                         
  -4   9   1          1.10         10.70        12.96 o                         
  -3   9   1         28.32         42.53        16.20 o                         
  -2   9   1         13.46          7.55        12.82 o                         
  -1   9   1        110.07        112.66        22.89 o                         
   0   9   1         98.42         52.60        20.44 o                         
   1   9   1        159.41        134.80        36.18 o                         
   2   9   1         69.04         38.71        23.94 o                         
   3   9   1         17.77         48.17        39.27 o                         
  -8  10   1         18.70         19.24        61.61 o                         
  -7  10   1         45.77         68.69        40.23 o                         
  -6  10   1          0.30        -28.42        28.42 o                         
  -5  10   1        108.79         93.24        27.21 o                         
  -4  10   1          0.83          0.98        22.22 o                         
  -3  10   1        215.27        200.55        33.23 o                         
  -2  10   1         27.51         68.32        32.43 o                         
  -1  10   1         74.07         86.22        23.25 o                         
   0  10   1          1.46        -14.52        30.32 o                         
   1  10   1         71.21         89.73        35.75 o                         
   2  10   1         43.56        106.04        44.66 o                         
  -7  11   1          2.34        -11.43        23.14 o                         
  -6  11   1          3.90         36.27        34.76 o                         
  -5  11   1         14.28         17.67        40.36 o                         
  -4  11   1          2.43         18.46        16.07 o                         
  -3  11   1          2.74          0.83        15.00 o                         
  -2  11   1        171.21        163.19        39.20 o                         
  -1  11   1        300.33        250.62        42.84 o                         
   0  11   1         67.33         83.96        40.58 o                         
  -6  12   1          1.29        -15.58        19.94 o                         
  -5  12   1         38.42         48.18        27.55 o                         
  -4  12   1        122.16        142.89        35.62 o                         
  -3  12   1         88.46         90.87        26.74 o                         
  -2  12   1          4.43        -19.27        23.28 o                         
   1 -12   2        201.69        271.66        46.60 o                         
   2 -12   2         65.59         61.50        24.22 o                         
   3 -12   2         46.98         46.50        43.84 o                         
   4 -12   2        137.74        161.19        54.64 o                         
   5 -12   2        123.10        152.59        55.24 o                         
   6 -12   2         17.03         16.49        24.86 o                         
  -1 -11   2         27.28        -16.35        33.07 o                         
   0 -11   2         51.01         50.62        30.20 o                         
   1 -11   2        301.90        258.01        39.63 o                         
   2 -11   2        271.79        279.07        42.29 o                         
   3 -11   2        149.13        133.25        26.43 o                         
   4 -11   2         44.12         24.56        23.50 o                         
   5 -11   2         42.81         -7.39        20.58 o                         
   6 -11   2         24.46         28.10        28.63 o                         
   7 -11   2          1.57          6.98        33.63 o                         
  -2 -10   2         88.40        104.21        44.14 o                         
  -1 -10   2        168.83        169.19        52.89 o                         
   0 -10   2        123.51        127.53        52.50 o                         
   1 -10   2        265.81        243.68        33.72 o                         
   2 -10   2        522.34        569.72        53.07 o                         
   3 -10   2        142.26        134.38        24.96 o                         
   4 -10   2         34.31         25.30        12.94 o                         
   5 -10   2          3.54         26.63        35.85 o                         
   6 -10   2          0.55         12.69        17.12 o                         
   7 -10   2         20.64         46.64        21.89 o                         
   8 -10   2          0.61         -4.26        46.21 o                         
  -3  -9   2          0.16         -4.60        26.71 o                         
  -2  -9   2         44.00         98.33        40.74 o                         
  -1  -9   2        997.61       1106.90       132.54 o                         
   0  -9   2        500.44        541.69        48.97 o                         
   1  -9   2         66.55         32.88        21.65 o                         
   2  -9   2         34.61         31.17        19.62 o                         
   3  -9   2        119.59        126.06        24.54 o                         
   4  -9   2        114.71        108.87        32.49 o                         
   5  -9   2          0.02          7.76        16.56 o                         
   6  -9   2         69.54         58.18        22.91 o                         
   7  -9   2         71.93         87.55        28.87 o                         
   8  -9   2          5.85        -18.58        18.58 o                         
  -4  -8   2        102.91        133.87        51.04 o                         
  -3  -8   2        853.35       1017.20       115.21 o                         
  -2  -8   2         12.74          2.83        11.97 o                         
  -1  -8   2         69.88         42.41        15.42 o                         
   0  -8   2       1791.25       2046.90       183.25 o                         
   1  -8   2        240.61        345.08        55.64 o                         
   2  -8   2        190.88        144.96        20.18 o                         
   3  -8   2        157.70        176.04        23.99 o                         
   4  -8   2        268.39        275.61        24.32 o                         
   5  -8   2         78.14        127.79        27.96 o                         
   6  -8   2         31.05         10.52        35.93 o                         
   7  -8   2         41.75         36.24        27.38 o                         
   8  -8   2         26.79         15.70        38.15 o                         
   9  -8   2          3.08        -33.31        33.31 o                         
  -5  -7   2          0.27         -9.07        16.90 o                         
  -4  -7   2         45.78         53.04        34.36 o                         
  -3  -7   2         22.04         19.42        20.31 o                         
  -2  -7   2       1491.77       1554.17       241.44 o                         
  -1  -7   2        276.74        333.75        34.78 o                         
   0  -7   2        159.52        136.22        21.66 o                         
   1  -7   2         42.11         96.77        23.03 o                         
   2  -7   2        147.19        151.09        21.60 o                         
   3  -7   2         41.21         39.98        11.49 o                         
   4  -7   2        306.97        310.32        23.82 o                         
   5  -7   2        242.77        255.05        37.11 o                         
   6  -7   2        220.11        203.74        31.44 o                         
   7  -7   2         11.85         -6.66        25.47 o                         
   8  -7   2          3.27         11.38        18.73 o                         
   9  -7   2         34.60         54.52        30.95 o                         
  -6  -6   2         19.34         26.78        24.83 o                         
  -5  -6   2        134.90        148.57        46.44 o                         
  -4  -6   2        328.06        351.37        63.20 o                         
  -3  -6   2         68.72         66.13         9.82 o                         
  -2  -6   2          5.69        -14.00        14.00 o                         
  -1  -6   2        101.77        112.39        21.08 o                         
   0  -6   2        283.70        248.23        27.23 o                         
   1  -6   2        630.16        593.54        38.99 o                         
   2  -6   2       2407.83       2237.37        71.57 o                         
   3  -6   2        362.99        338.98        24.85 o                         
   4  -6   2        426.84        464.14        43.38 o                         
   5  -6   2        730.56        836.02        91.69 o                         
   6  -6   2        277.62        344.32        65.56 o                         
   7  -6   2        295.09        319.79        65.85 o                         
   8  -6   2          1.35         -5.16        30.29 o                         
   9  -6   2         23.21        -15.35        25.12 o                         
  -7  -5   2          0.02         12.60        21.19 o                         
  -6  -5   2          7.94         10.83        23.60 o                         
  -5  -5   2         24.82          6.90        21.07 o                         
  -4  -5   2        196.67        177.00        22.05 o                         
  -3  -5   2         13.13         10.23        27.79 o                         
  -2  -5   2         32.91         19.56         7.81 o                         
  -1  -5   2        376.42        362.49        29.58 o                         
   0  -5   2        103.73         74.18        12.85 o                         
   1  -5   2        963.43        870.13        42.97 o                         
   2  -5   2       2735.93       2628.10        58.44 o                         
   3  -5   2       3154.68       3262.40        80.70 o                         
   4  -5   2        701.90        699.21        74.65 o                         
   5  -5   2        245.34        238.41        47.58 o                         
   6  -5   2         79.99         63.30        29.55 o                         
   7  -5   2          0.29        -14.57        15.90 o                         
   8  -5   2         56.68         47.42        19.70 o                         
   9  -5   2         12.08         -9.47        18.43 o                         
  -7  -4   2          7.10          0.45        18.29 o                         
  -6  -4   2          0.22        -11.20        21.14 o                         
  -5  -4   2          4.68        -24.13        25.81 o                         
  -4  -4   2         41.05         62.36        25.28 o                         
  -3  -4   2          6.64        -10.77        19.01 o                         
  -2  -4   2         41.39         47.84        27.88 o                         
  -1  -4   2       1538.31       1545.25        65.78 o                         
   0  -4   2        981.28        850.56        40.67 o                         
   1  -4   2       3099.50       2958.20        68.85 o                         
   2  -4   2       3268.72       3239.25        53.80 o                         
   3  -4   2       2903.09       3377.68       138.64 o                         
   4  -4   2       1332.41       1461.95        99.81 o                         
   5  -4   2        563.45        618.31        71.13 o                         
   6  -4   2        341.63        450.66        67.10 o                         
   7  -4   2          1.75          3.10        13.78 o                         
   8  -4   2          2.15          5.71        28.23 o                         
   9  -4   2          0.14          0.71        21.03 o                         
  -8  -3   2          0.42        -18.05        18.05 o                         
  -7  -3   2          0.40          7.83        17.26 o                         
  -6  -3   2        347.01        363.82        69.13 o                         
  -5  -3   2          9.78        -13.93        13.93 o                         
  -4  -3   2        173.59        174.17        40.48 o                         
  -3  -3   2        334.85        309.27        46.90 o                         
  -2  -3   2       2159.92       2133.80       108.05 o                         
  -1  -3   2        544.22        491.61        46.64 o                         
   0  -3   2       5486.08       5970.28        95.32 o                         
   1  -3   2      13194.04      13088.81       113.30 o                         
   2  -3   2       5260.03       4658.69       136.43 o                         
   3  -3   2       2906.86       3129.20       123.90 o                         
   4  -3   2        542.10        541.01        23.24 o                         
   5  -3   2         68.86         71.00        11.50 o                         
   6  -3   2        208.13        240.12        23.00 o                         
   7  -3   2          6.03          2.58         9.30 o                         
   8  -3   2          9.05          0.31        18.57 o                         
   9  -3   2          0.04         32.21        32.37 o                         
  -8  -2   2         29.73         19.83        14.98 o                         
  -7  -2   2         94.26         60.88        30.61 o                         
  -6  -2   2        153.86        208.13        51.81 o                         
  -5  -2   2         47.74         40.65        15.46 o                         
  -4  -2   2        162.90        180.56        36.59 o                         
  -3  -2   2       1126.03       1203.45        85.02 o                         
  -2  -2   2       6757.04       6684.69       172.23 o                         
  -1  -2   2       6876.58       7428.67       157.01 o                         
   0  -2   2       7635.40       8614.66        97.75 o                         
   1  -2   2       5058.01       5374.05       119.93 o                         
   2  -2   2       5137.78       4728.76        94.39 o                         
   3  -2   2       3651.68       3657.26       113.74 o                         
   4  -2   2        323.58        292.40        20.27 o                         
   5  -2   2        464.60        395.28        27.95 o                         
   6  -2   2        152.28        137.21        18.70 o                         
   7  -2   2         32.45         30.96        12.17 o                         
   8  -2   2          0.59         -0.19        19.10 o                         
   9  -2   2          0.10          8.39        30.04 o                         
  -8  -1   2          4.25        -15.80        15.80 o                         
  -7  -1   2         17.12          5.70        23.60 o                         
  -6  -1   2         29.45         27.71        38.83 o                         
  -5  -1   2        358.50        445.15        57.17 o                         
  -4  -1   2        235.46        227.95        38.17 o                         
  -3  -1   2       2063.39       2279.77        77.61 o                         
  -2  -1   2       6416.03       6478.60       156.92 o                         
  -1  -1   2      11049.39      13095.55       188.44 o                         
   0  -1   2        111.64        248.51        19.07 o                         
   1  -1   2       3870.40       3480.61        32.80 o                         
   2  -1   2       1158.05       1077.95        51.59 o                         
   3  -1   2          9.86          7.28         4.56 o                         
   4  -1   2       6476.95       7212.77       108.04 o                         
   5  -1   2         43.90         42.60         9.50 o                         
   6  -1   2         88.14         46.76        18.46 o                         
   7  -1   2         50.28         58.76        15.37 o                         
   8  -1   2         39.94         50.48        33.53 o                         
  -9   0   2          0.74        -10.02        21.42 o                         
  -8   0   2          6.27         17.44        18.27 o                         
  -7   0   2          3.28        -11.67        14.19 o                         
  -6   0   2         13.38         21.04        20.78 o                         
  -5   0   2        632.51        632.44        59.68 o                         
  -4   0   2       2553.57       2799.66        72.35 o                         
  -3   0   2       6387.00       7043.90        98.37 o                         
  -2   0   2      11706.38      12329.84       128.71 o                         
  -1   0   2       1465.71       2027.43        66.77 o                         
   0   0   2       9521.51      10434.57       125.05 o                         
   1   0   2       3723.13       3350.97        50.31 o                         
   2   0   2       9470.72       9018.73        94.35 o                         
   3   0   2        946.73        969.97        38.33 o                         
   4   0   2       4462.21       4541.40        95.68 o                         
   5   0   2          7.20          2.09         6.06 o                         
   6   0   2          0.85          7.69         7.12 o                         
   7   0   2          0.35         19.10        13.66 o                         
   8   0   2          1.31         42.73        23.71 o                         
  -9   1   2         10.99         10.68        17.03 o                         
  -8   1   2          8.88         16.94        12.50 o                         
  -7   1   2        233.62        265.12        30.22 o                         
  -6   1   2        324.49        398.20        32.71 o                         
  -5   1   2        322.73        305.02        26.40 o                         
  -4   1   2        540.74        663.63        34.30 o                         
  -3   1   2       3040.91       3449.91        82.71 o                         
  -2   1   2      13123.57      14183.94       147.76 o                         
  -1   1   2         96.30        146.80        13.96 o                         
   0   1   2         14.42         35.27        18.53 o                         
   1   1   2        276.34        196.44        22.66 o                         
   2   1   2         13.87         27.27        10.88 o                         
   3   1   2        321.72        317.24        19.24 o                         
   4   1   2         18.40         10.50         9.12 o                         
   5   1   2        153.75        124.04        31.57 o                         
   6   1   2         28.98         10.35        17.03 o                         
   7   1   2          1.67         -9.62        16.58 o                         
   8   1   2          0.08         31.77        18.63 o                         
  -9   2   2         23.62          5.28        22.57 o                         
  -8   2   2          0.96        -10.24        10.24 o                         
  -7   2   2        146.33        167.37        23.44 o                         
  -6   2   2        701.37        717.59        45.30 o                         
  -5   2   2       1196.69       1245.40        60.38 o                         
  -4   2   2        625.78        702.38        44.10 o                         
  -3   2   2       2469.65       2466.97        83.35 o                         
  -2   2   2      13572.19      14057.83       120.60 o                         
  -1   2   2        870.88        634.70        52.37 o                         
   0   2   2        323.52        386.25        44.51 o                         
   1   2   2         96.24        104.73        19.41 o                         
   2   2   2        636.74        551.81        51.03 o                         
   3   2   2        305.45        345.49        45.32 o                         
   4   2   2        208.30        223.09        40.12 o                         
   5   2   2         40.80         55.54        25.23 o                         
   6   2   2         25.46         66.84        27.77 o                         
   7   2   2         33.00        101.24        39.78 o                         
  -9   3   2          5.43          0.14        22.71 o                         
  -8   3   2         96.59        142.33        28.78 o                         
  -7   3   2          0.75         -6.75        29.90 o                         
  -6   3   2        167.85        131.57        21.98 o                         
  -5   3   2        850.32        797.67        52.35 o                         
  -4   3   2       1447.30       1661.82        67.59 o                         
  -3   3   2       1888.33       1828.48        51.91 o                         
  -2   3   2        399.85        415.73        28.76 o                         
  -1   3   2        640.68        497.79        29.41 o                         
   0   3   2         69.99         38.27        10.04 o                         
   1   3   2         56.68         53.94         6.39 o                         
   2   3   2       1117.68       1129.56        81.13 o                         
   3   3   2       1151.63       1361.70        98.46 o                         
   4   3   2        378.15        472.92        63.63 o                         
   5   3   2         26.10         31.74        28.61 o                         
   6   3   2          0.07        -10.70        19.16 o                         
   7   3   2          1.08         22.68        27.44 o                         
 -10   4   2          0.44        -15.04        20.59 o                         
  -9   4   2          0.28         -2.82        17.93 o                         
  -8   4   2        120.78        157.62        28.21 o                         
  -7   4   2        394.34        315.03        66.78 o                         
  -6   4   2        193.85        177.14        28.70 o                         
  -5   4   2         40.10         23.02        29.76 o                         
  -4   4   2        364.28        442.18        29.07 o                         
  -3   4   2        182.98        199.29        19.45 o                         
  -2   4   2        240.80        230.32        23.53 o                         
  -1   4   2       5008.88       5100.45       119.38 o                         
   0   4   2       7003.67       7084.88       118.33 o                         
   1   4   2         23.37          6.20         9.91 o                         
   2   4   2        162.34        168.55        35.48 o                         
   3   4   2         94.45         92.83        31.15 o                         
   4   4   2        169.00        237.41        47.43 o                         
   5   4   2         89.50        109.92        38.91 o                         
   6   4   2          3.40         25.08        24.42 o                         
 -10   5   2          6.66         10.59        34.58 o                         
  -9   5   2          2.15          6.04        19.07 o                         
  -8   5   2         20.36         14.19        12.63 o                         
  -7   5   2        129.46        139.62        25.37 o                         
  -6   5   2        280.14        268.68        32.62 o                         
  -5   5   2         57.44         51.49        11.68 o                         
  -4   5   2         95.33         96.27        17.60 o                         
  -3   5   2        851.30        971.70        72.11 o                         
  -2   5   2        864.75        984.18        61.84 o                         
  -1   5   2         96.29        133.06        18.38 o                         
   0   5   2       1303.84       1211.46        54.76 o                         
   1   5   2       2811.49       2694.83        75.77 o                         
   2   5   2        790.50        824.21        82.19 o                         
   3   5   2        288.68        364.53        60.74 o                         
   4   5   2         43.61         57.14        30.69 o                         
   5   5   2          1.08        -28.80        28.80 o                         
   6   5   2          6.28         37.42        29.53 o                         
 -10   6   2         11.55         21.38        36.58 o                         
  -9   6   2         10.04         24.88        24.43 o                         
  -8   6   2         23.24         24.65        26.28 o                         
  -7   6   2          0.03        -10.23        10.23 o                         
  -6   6   2         64.43         64.29        11.26 o                         
  -5   6   2         18.07         45.52        15.05 o                         
  -4   6   2          8.93         53.93        28.82 o                         
  -3   6   2        329.25        296.17        31.63 o                         
  -2   6   2       2115.09       2167.18        83.28 o                         
  -1   6   2       3772.59       3894.44       110.72 o                         
   0   6   2        606.78        566.09        41.71 o                         
   1   6   2        399.53        366.42        31.58 o                         
   2   6   2        253.36        234.84        45.22 o                         
   3   6   2        100.70        113.67        32.46 o                         
   4   6   2         22.46        -20.33        26.21 o                         
   5   6   2         11.79        -18.57        33.53 o                         
  -9   7   2          0.01         -2.16        42.21 o                         
  -8   7   2         21.90        -10.07        48.00 o                         
  -7   7   2         30.98         16.78        11.28 o                         
  -6   7   2         32.21         38.37        20.44 o                         
  -5   7   2        310.22        332.05        31.92 o                         
  -4   7   2        656.56        629.53        50.65 o                         
  -3   7   2        236.78        236.76        29.88 o                         
  -2   7   2       1170.88       1243.55        67.98 o                         
  -1   7   2       1746.60       1846.53       102.36 o                         
   0   7   2       1314.43       1307.61        72.62 o                         
   1   7   2        224.30        135.90        37.55 o                         
   2   7   2          7.95        -34.16        34.16 o                         
   3   7   2          0.60         -2.81        16.09 o                         
   4   7   2         93.37        148.14        43.71 o                         
  -9   8   2          0.83        -23.12        23.12 o                         
  -8   8   2         26.43          4.45        14.53 o                         
  -7   8   2          3.77          3.53        17.74 o                         
  -6   8   2         18.88         23.80        14.87 o                         
  -5   8   2        256.84        259.56        34.58 o                         
  -4   8   2       1404.05       1361.75        77.35 o                         
  -3   8   2       1310.80       1351.30        78.19 o                         
  -2   8   2        577.54        642.93        75.36 o                         
  -1   8   2        308.07        297.02        34.82 o                         
   0   8   2        305.55        229.13        63.34 o                         
   1   8   2        141.31        116.66        36.81 o                         
   2   8   2         56.38         60.64        28.17 o                         
   3   8   2          6.71        -47.82        47.82 o                         
   4   8   2          5.38         41.09        25.48 o                         
  -9   9   2          0.88         -7.07        24.66 o                         
  -8   9   2          3.09         14.16        28.36 o                         
  -7   9   2        104.42        106.30        31.13 o                         
  -6   9   2        184.23        193.88        32.71 o                         
  -5   9   2        408.37        399.20        47.85 o                         
  -4   9   2        197.01        223.24        33.47 o                         
  -3   9   2        348.53        361.72        51.39 o                         
  -2   9   2        716.71        740.62        61.14 o                         
  -1   9   2        151.94        156.58        27.94 o                         
   0   9   2         19.73        -18.66        18.66 o                         
   1   9   2         14.25        -32.24        32.24 o                         
   2   9   2         23.39          1.71        26.29 o                         
   3   9   2          0.81         -0.70        26.16 o                         
  -8  10   2          2.79         10.33        53.94 o                         
  -7  10   2         65.58         46.69        30.53 o                         
  -6  10   2        144.48        163.99        32.31 o                         
  -5  10   2        211.40        210.50        60.72 o                         
  -4  10   2        607.66        520.11        55.17 o                         
  -3  10   2         16.84         23.49        25.94 o                         
  -2  10   2        218.05        190.83        34.87 o                         
  -1  10   2        351.58        353.45        46.03 o                         
   0  10   2          0.17          8.66        23.17 o                         
   1  10   2         27.69         16.14        21.85 o                         
  -7  11   2         23.40         43.14        33.05 o                         
  -6  11   2         91.44         87.40        38.96 o                         
  -5  11   2        129.69        108.63        27.36 o                         
  -4  11   2        200.91        203.13        39.11 o                         
  -3  11   2         46.30         19.23        16.33 o                         
  -2  11   2          9.68          0.36        16.78 o                         
  -1  11   2          1.50         13.35        23.09 o                         
   0  11   2          5.49         13.71        22.73 o                         
  -6  12   2         30.99        -11.69        21.44 o                         
  -5  12   2          4.80         -8.68        16.47 o                         
  -4  12   2         32.46         35.23        20.25 o                         
  -3  12   2         28.81         21.11        20.50 o                         
  -2  12   2          7.62         -9.86        22.08 o                         
   1 -12   3          1.01         37.16        24.27 o                         
   2 -12   3          0.58          1.04        13.62 o                         
   3 -12   3          9.91        -21.31        21.31 o                         
   4 -12   3        120.07        139.06        54.81 o                         
   5 -12   3         72.09         53.26        41.25 o                         
   6 -12   3         25.65         28.79        22.88 o                         
  -1 -11   3          3.62        -27.03        29.30 o                         
   0 -11   3         12.08          7.01        16.49 o                         
   1 -11   3         75.11         47.87        15.54 o                         
   2 -11   3         91.61         79.28        25.78 o                         
   3 -11   3         69.24         89.82        29.89 o                         
   4 -11   3        226.84        266.28        66.79 o                         
   5 -11   3         80.11        107.61        41.79 o                         
   6 -11   3         98.33        119.99        46.03 o                         
   7 -11   3         24.55         18.37        23.61 o                         
  -2 -10   3          4.84         17.68        25.62 o                         
  -1 -10   3          4.24         20.45        21.29 o                         
   0 -10   3         25.07         50.87        19.90 o                         
   1 -10   3        236.14        160.02        24.94 o                         
   2 -10   3        486.66        484.96        48.60 o                         
   3 -10   3        298.50        312.30        38.47 o                         
   4 -10   3        156.28        245.52        62.35 o                         
   5 -10   3        118.50        129.79        46.29 o                         
   6 -10   3        123.29        139.23        33.77 o                         
   7 -10   3         38.08         37.07        18.63 o                         
   8 -10   3          0.02         -5.73        19.52 o                         
  -4  -9   3          5.87        -11.10        19.62 o                         
  -3  -9   3         10.68         13.03        27.23 o                         
  -2  -9   3         45.27         46.87        18.44 o                         
  -1  -9   3        688.90        638.75        55.87 o                         
   0  -9   3        252.41        305.71        37.80 o                         
   1  -9   3          6.71          7.34        13.41 o                         
   2  -9   3        876.59        934.43        60.32 o                         
   3  -9   3       1046.47       1035.89        61.61 o                         
   4  -9   3        825.68        873.84       104.13 o                         
   5  -9   3         53.81         69.57        23.50 o                         
   6  -9   3          1.56          4.00        12.58 o                         
   7  -9   3          9.98          8.51        31.18 o                         
   8  -9   3          2.59        -13.39        14.64 o                         
  -5  -8   3         60.07         49.55        33.22 o                         
  -4  -8   3          0.14        -26.16        26.16 o                         
  -3  -8   3         10.69         89.01        41.78 o                         
  -2  -8   3          6.55         24.89        12.59 o                         
  -1  -8   3         78.99         57.58        15.02 o                         
   0  -8   3       2987.90       3167.20       240.35 o                         
   1  -8   3       3059.71       3107.74       109.14 o                         
   2  -8   3        306.22        269.53        29.04 o                         
   3  -8   3        515.68        524.95        38.42 o                         
   4  -8   3        175.46        175.77        42.18 o                         
   5  -8   3        244.97        263.91        40.76 o                         
   6  -8   3         54.10         55.43        19.56 o                         
   7  -8   3          1.98        -22.92        25.30 o                         
   8  -8   3          6.91         12.63        28.82 o                         
  -5  -7   3         15.25        -27.60        27.60 o                         
  -4  -7   3         89.77         76.36        35.24 o                         
  -3  -7   3        192.43        152.31        61.53 o                         
  -2  -7   3       2372.78       2371.16       321.87 o                         
  -1  -7   3       1295.65       1394.38       107.98 o                         
   0  -7   3         51.40         65.93        16.88 o                         
   1  -7   3       2008.39       2073.70       109.84 o                         
   2  -7   3       1422.46       1366.79        61.15 o                         
   3  -7   3        677.31        659.60        34.21 o                         
   4  -7   3         72.04         62.83        18.13 o                         
   5  -7   3          7.30         -3.66        33.06 o                         
   6  -7   3          4.37        -15.04        15.80 o                         
   7  -7   3          5.43        -17.81        17.81 o                         
   8  -7   3          1.92        -13.66        21.16 o                         
   9  -7   3         13.00        -19.66        19.66 o                         
  -6  -6   3         37.36         -0.32        19.25 o                         
  -5  -6   3         30.08        -25.53        25.53 o                         
  -4  -6   3         68.34         57.42        13.99 o                         
  -3  -6   3         18.82          7.25         9.35 o                         
  -2  -6   3        988.44        947.62       126.19 o                         
  -1  -6   3       1623.72       1651.81       107.44 o                         
   0  -6   3       1363.02       1309.70        61.76 o                         
   1  -6   3       1482.31       1439.36        61.80 o                         
   2  -6   3        444.96        418.58        26.67 o                         
   3  -6   3        378.48        345.17        21.30 o                         
   4  -6   3        214.93        181.34        26.84 o                         
   5  -6   3         80.83         75.12        25.84 o                         
   6  -6   3         44.67         35.94        26.54 o                         
   7  -6   3          3.89         -8.31        25.66 o                         
   8  -6   3          1.26          6.27        19.44 o                         
   9  -6   3          8.85          7.61        27.02 o                         
  -7  -5   3          5.65        -45.42        45.42 o                         
  -6  -5   3         14.25        -38.03        38.03 o                         
  -5  -5   3        145.11        122.77        39.54 o                         
  -4  -5   3        364.80        517.29        76.99 o                         
  -3  -5   3        384.15        373.52        53.84 o                         
  -2  -5   3        865.12        897.91        51.70 o                         
  -1  -5   3       2751.47       3133.27       136.55 o                         
   0  -5   3       1560.88       1438.30        59.74 o                         
   1  -5   3       2037.27       1920.68        63.52 o                         
   2  -5   3        124.70         93.58        11.30 o                         
   3  -5   3         51.88         15.64        13.27 o                         
   4  -5   3         12.29        -24.09        24.09 o                         
   5  -5   3          2.62         -0.38        18.72 o                         
   6  -5   3        150.05        160.39        43.06 o                         
   7  -5   3         51.21         35.02        29.79 o                         
   8  -5   3         27.31         42.18        29.70 o                         
   9  -5   3          8.54        -18.47        24.99 o                         
  -7  -4   3          6.01         -9.48        24.19 o                         
  -6  -4   3          1.49        -40.67        40.67 o                         
  -5  -4   3         51.49        100.77        37.87 o                         
  -4  -4   3       1412.60       1768.90       131.64 o                         
  -3  -4   3       1674.21       2043.31       127.47 o                         
  -2  -4   3        828.96        918.95        76.01 o                         
  -1  -4   3       1364.36       1472.96        58.95 o                         
   0  -4   3         19.37          9.09         8.18 o                         
   1  -4   3       1225.79       1151.33        37.51 o                         
   2  -4   3        224.05        193.23        18.54 o                         
   3  -4   3        641.25        695.31        63.55 o                         
   4  -4   3        638.90        646.50        67.97 o                         
   5  -4   3        186.43        139.13        36.92 o                         
   6  -4   3         57.55         66.95        21.80 o                         
   7  -4   3         19.23         20.64        13.78 o                         
   8  -4   3          1.18         -3.36        15.83 o                         
   9  -4   3          0.20        -25.52        30.36 o                         
  -8  -3   3         17.44         30.52        19.89 o                         
  -7  -3   3         77.50        103.92        39.38 o                         
  -6  -3   3        254.30        295.64        62.44 o                         
  -5  -3   3        129.35        150.26        41.25 o                         
  -4  -3   3         73.62         81.81        27.95 o                         
  -3  -3   3        962.45       1174.34        89.71 o                         
  -2  -3   3       1246.54       1415.24        88.84 o                         
  -1  -3   3        993.73        989.95        65.56 o                         
   0  -3   3          3.20         15.54        15.36 o                         
   1  -3   3       2050.44       1778.48        46.58 o                         
   2  -3   3       1060.61        954.22        63.94 o                         
   3  -3   3          4.01          1.07         5.70 o                         
   4  -3   3        853.27        900.61        57.80 o                         
   5  -3   3        456.38        388.06        25.70 o                         
   6  -3   3         39.19         42.20        25.67 o                         
   7  -3   3          3.83          7.13        13.02 o                         
   8  -3   3          3.01         14.73        37.45 o                         
   9  -3   3          8.73         48.52        38.88 o                         
  -8  -2   3          5.53          4.12        13.56 o                         
  -7  -2   3          0.13          6.24        32.85 o                         
  -6  -2   3          2.46          3.37        12.33 o                         
  -5  -2   3       1334.27       1597.92       119.79 o                         
  -4  -2   3       1603.33       2031.79       124.59 o                         
  -3  -2   3          0.53         -7.00        15.15 o                         
  -2  -2   3         71.95         95.90        23.53 o                         
  -1  -2   3         13.81         18.87         6.87 o                         
   0  -2   3         10.42         -0.20         3.50 o                         
   1  -2   3       4118.54       3740.46        58.90 o                         
   2  -2   3       2351.79       2136.14        64.92 o                         
   3  -2   3        471.26        406.99        20.17 o                         
   4  -2   3        847.44        784.25        33.25 o                         
   5  -2   3         45.08         41.52         7.88 o                         
   6  -2   3        618.67        694.32        41.79 o                         
   7  -2   3        243.43        246.99        27.50 o                         
   8  -2   3         10.88        -21.50        23.38 o                         
  -9  -1   3          8.39          2.59        16.07 o                         
  -8  -1   3         40.95         63.68        23.18 o                         
  -7  -1   3        113.42        107.79        25.66 o                         
  -6  -1   3         30.38         18.01        10.52 o                         
  -5  -1   3         75.01        105.43        30.27 o                         
  -4  -1   3        180.89        167.32        31.85 o                         
  -3  -1   3         39.67         45.39        17.62 o                         
  -2  -1   3       2812.97       3057.99       116.23 o                         
  -1  -1   3       2260.69       2512.04        88.59 o                         
   0  -1   3       2899.19       2954.85       138.75 o                         
   1  -1   3       2311.83       2142.53        40.14 o                         
   2  -1   3      10992.89      11078.13       101.38 o                         
   3  -1   3        594.90        579.25        39.57 o                         
   4  -1   3       2796.41       2967.01        74.49 o                         
   5  -1   3        309.07        374.85        28.08 o                         
   6  -1   3        799.75        756.04        53.35 o                         
   7  -1   3          0.63         35.71        27.78 o                         
   8  -1   3         17.25         46.96        44.74 o                         
  -9   0   3          0.66         35.01        16.39 o                         
  -8   0   3          0.27        -16.11        16.11 o                         
  -7   0   3        120.07         77.95        18.86 o                         
  -6   0   3         77.76         51.39        14.87 o                         
  -5   0   3          3.75         -5.97         9.14 o                         
  -4   0   3        710.27        663.24        95.53 o                         
  -3   0   3         71.03         62.57        11.01 o                         
  -2   0   3        155.74        100.26        19.59 o                         
  -1   0   3        751.07       1011.23        56.70 o                         
   0   0   3       8199.69       8382.44       138.39 o                         
   1   0   3       6105.57       5317.68       109.60 o                         
   2   0   3       1656.05       1446.86        41.19 o                         
   3   0   3        600.42        625.41        31.03 o                         
   4   0   3         61.27         44.01        11.54 o                         
   5   0   3        794.23        770.62        52.16 o                         
   6   0   3        321.67        425.81        47.12 o                         
   7   0   3          0.12         25.35        39.93 o                         
   8   0   3          1.28         -8.40        15.15 o                         
  -9   1   3         22.20         12.87        14.25 o                         
  -8   1   3          2.95         -4.39        31.97 o                         
  -7   1   3         63.83         42.55        23.96 o                         
  -6   1   3         75.42         58.25        15.43 o                         
  -5   1   3        153.65        137.25        17.74 o                         
  -4   1   3       1029.03       1021.12        43.83 o                         
  -3   1   3       4391.34       4375.76       101.49 o                         
  -2   1   3       2641.57       2712.85        50.76 o                         
  -1   1   3      10739.24      11427.44       184.84 o                         
   0   1   3       8747.07       9044.04       158.87 o                         
   1   1   3       4111.72       3481.02       107.88 o                         
   2   1   3       3295.98       2954.91        49.44 o                         
   3   1   3       1036.01        946.66       102.97 o                         
   4   1   3         53.94         81.82        25.72 o                         
   5   1   3         20.70         27.21        23.16 o                         
   6   1   3          1.40         19.02        20.47 o                         
   7   1   3          1.44          5.70        31.03 o                         
  -9   2   3         10.13          5.88        12.05 o                         
  -8   2   3          3.22         14.73        11.79 o                         
  -7   2   3          3.63          4.27         9.38 o                         
  -6   2   3        374.60        455.04        36.89 o                         
  -5   2   3         26.19         21.60        17.78 o                         
  -4   2   3       1285.20       1270.42        60.39 o                         
  -3   2   3       2247.22       2170.47        73.13 o                         
  -2   2   3       6078.15       6678.30       115.32 o                         
  -1   2   3      12260.21      13104.80       146.89 o                         
   0   2   3       1216.58       1214.79        66.02 o                         
   1   2   3       2961.20       2620.96       104.81 o                         
   2   2   3        650.77        616.04        55.08 o                         
   3   2   3        467.53        537.28        58.93 o                         
   4   2   3         27.19         24.55        18.49 o                         
   5   2   3          5.46         34.68        19.90 o                         
   6   2   3          3.59          8.48        19.10 o                         
   7   2   3          1.93        -40.08        40.08 o                         
 -10   3   3          0.10         22.52        29.55 o                         
  -9   3   3         27.14          3.81        11.68 o                         
  -8   3   3          1.74         -7.70        21.58 o                         
  -7   3   3          0.07        -13.03        13.03 o                         
  -6   3   3        143.73        150.87        26.50 o                         
  -5   3   3       2067.42       2139.55        87.44 o                         
  -4   3   3       4545.62       5089.65       124.06 o                         
  -3   3   3       2499.72       2587.23        64.22 o                         
  -2   3   3       2752.55       2770.44        78.95 o                         
  -1   3   3       5394.13       5247.53       101.96 o                         
   0   3   3       2792.34       2520.54        65.04 o                         
   1   3   3        763.26        632.93        57.60 o                         
   2   3   3         59.46         22.23         9.34 o                         
   3   3   3          5.01         -1.99        13.85 o                         
   4   3   3         22.14         32.96        20.28 o                         
   5   3   3          6.21          8.32        13.73 o                         
   6   3   3          0.01        -19.53        27.18 o                         
   7   3   3          4.46         -5.96        24.53 o                         
 -10   4   3          1.25         15.38        24.17 o                         
  -9   4   3         22.59         23.21        19.19 o                         
  -8   4   3         49.62         68.15        22.74 o                         
  -7   4   3        137.46        138.42        29.43 o                         
  -6   4   3        122.49        114.34        22.01 o                         
  -5   4   3        423.43        452.50        32.16 o                         
  -4   4   3       3019.65       3275.49        81.73 o                         
  -3   4   3       4519.31       4821.22       117.36 o                         
  -2   4   3       1650.39       1520.45        62.71 o                         
  -1   4   3       1460.73       1347.38        57.22 o                         
   0   4   3         12.47          0.51         6.14 o                         
   1   4   3       2043.03       1861.93        92.17 o                         
   2   4   3        455.27        422.01        56.59 o                         
   3   4   3        283.13        221.43        43.61 o                         
   4   4   3        126.41         87.75        30.21 o                         
   5   4   3         43.91         21.58        20.61 o                         
   6   4   3          0.32        -34.88        34.88 o                         
 -10   5   3          0.91         31.38        27.73 o                         
  -9   5   3          1.76         10.94        16.50 o                         
  -8   5   3         15.93          5.00        11.60 o                         
  -7   5   3        474.27        506.92        51.53 o                         
  -6   5   3        635.21        662.36        43.39 o                         
  -5   5   3        572.87        630.41        40.15 o                         
  -4   5   3        364.22        383.47        29.91 o                         
  -3   5   3       1849.76       1882.55        77.13 o                         
  -2   5   3       1439.05       1318.62        62.22 o                         
  -1   5   3       1605.99       1511.14        66.13 o                         
   0   5   3          2.18         -3.35         6.42 o                         
   1   5   3        991.52        957.37        82.45 o                         
   2   5   3         21.71        -26.57        26.57 o                         
   3   5   3          7.01        -27.03        27.03 o                         
   4   5   3          3.87         -4.67        24.82 o                         
   5   5   3          7.50        -34.81        34.81 o                         
 -10   6   3         28.62         65.01        48.47 o                         
  -9   6   3         15.13         -2.07        25.61 o                         
  -8   6   3          8.85         -7.74        16.76 o                         
  -7   6   3         71.12         34.73        21.65 o                         
  -6   6   3        535.74        567.39        41.43 o                         
  -5   6   3        976.38       1016.90        52.68 o                         
  -4   6   3       1383.05       1458.35        75.18 o                         
  -3   6   3        676.62        701.69        50.71 o                         
  -2   6   3          2.70          0.17         8.83 o                         
  -1   6   3          1.45         -5.38         8.95 o                         
   0   6   3          5.91         -3.55         9.77 o                         
   1   6   3          0.86        -22.18        25.77 o                         
   2   6   3        375.67        396.05        63.10 o                         
   3   6   3         97.53        110.04        31.65 o                         
   4   6   3          3.67        -27.95        31.69 o                         
   5   6   3          0.72         13.23        23.71 o                         
  -9   7   3        137.19        166.18        33.31 o                         
  -8   7   3         12.96        -24.73        24.73 o                         
  -7   7   3        162.10        185.72        25.77 o                         
  -6   7   3         63.51         67.58        16.30 o                         
  -5   7   3        121.03        123.46        23.54 o                         
  -4   7   3        286.38        333.97        37.78 o                         
  -3   7   3        203.92        199.49        28.53 o                         
  -2   7   3         42.93         70.34        19.23 o                         
  -1   7   3        700.76        755.07        55.53 o                         
   0   7   3        208.85        198.08        34.78 o                         
   1   7   3          3.61         -4.32        19.51 o                         
   2   7   3         46.51          1.00        19.24 o                         
   3   7   3         55.91         77.38        29.32 o                         
   4   7   3         30.54         85.91        39.83 o                         
  -9   8   3          0.16        -26.91        26.91 o                         
  -8   8   3         98.17        154.02        33.90 o                         
  -7   8   3        156.42        178.23        36.88 o                         
  -6   8   3        224.53        198.29        77.05 o                         
  -5   8   3          7.63          9.74        12.76 o                         
  -4   8   3         32.63         40.24        13.19 o                         
  -3   8   3         63.38         63.46        19.81 o                         
  -2   8   3          3.33          7.84        21.58 o                         
  -1   8   3         90.15        138.81        25.50 o                         
   0   8   3        394.88        391.92        84.88 o                         
   1   8   3        172.59        125.44        39.78 o                         
   2   8   3         41.31         56.61        20.81 o                         
   3   8   3         14.30         -7.77        31.38 o                         
  -9   9   3         19.49         65.35        23.15 o                         
  -8   9   3          2.56         13.21        29.49 o                         
  -7   9   3          0.15         -6.42        16.04 o                         
  -6   9   3          4.25         -2.48        29.02 o                         
  -5   9   3         15.15         35.09        19.29 o                         
  -4   9   3         29.10         31.67        15.31 o                         
  -3   9   3        143.77        169.35        31.80 o                         
  -2   9   3        528.84        527.63        54.50 o                         
  -1   9   3        163.05        158.68        28.62 o                         
   0   9   3         90.41        131.55        42.11 o                         
   1   9   3        175.13        236.18        59.60 o                         
   2   9   3         42.35         73.60        33.72 o                         
  -8  10   3         10.79         47.27        39.14 o                         
  -7  10   3          0.18        -31.66        31.87 o                         
  -6  10   3         81.01         67.40        25.22 o                         
  -5  10   3          8.32         -4.79        12.62 o                         
  -4  10   3         79.06        107.42        28.85 o                         
  -3  10   3        233.56        245.88        40.84 o                         
  -2  10   3        107.51        162.73        33.51 o                         
  -1  10   3        326.51        397.41        88.60 o                         
   0  10   3         20.68         57.85        42.79 o                         
   1  10   3          1.46         14.98        30.43 o                         
  -7  11   3          1.86         16.38        31.57 o                         
  -6  11   3         32.61         12.80        22.40 o                         
  -5  11   3        117.32         87.39        23.95 o                         
  -4  11   3         89.74         87.24        24.70 o                         
  -3  11   3        163.80        180.16        35.37 o                         
  -2  11   3         34.93         54.20        22.27 o                         
  -1  11   3         90.33        130.12        53.08 o                         
  -6  12   3         18.63         40.94        39.86 o                         
  -5  12   3         49.20         38.13        19.59 o                         
  -4  12   3        101.36         89.98        28.93 o                         
  -3  12   3        221.13        279.41        45.97 o                         
   1 -12   4        202.97        211.37        39.24 o                         
   2 -12   4         84.07         58.16        20.90 o                         
   3 -12   4         39.20         10.76        24.37 o                         
   4 -12   4          0.91        -25.34        27.87 o                         
   5 -12   4          0.75         -8.07        23.71 o                         
  -1 -11   4         32.98         26.23        29.69 o                         
   0 -11   4         17.50          9.18        16.15 o                         
   1 -11   4        139.80        177.51        32.70 o                         
   2 -11   4         79.74         73.54        21.27 o                         
   3 -11   4         84.72         37.28        31.32 o                         
   4 -11   4          1.04         21.49        27.48 o                         
   5 -11   4         22.48          5.17        17.83 o                         
   6 -11   4          0.47         27.02        22.38 o                         
   7 -11   4          9.36         40.13        19.38 o                         
  -3 -10   4         10.26        -10.51        28.19 o                         
  -2 -10   4         70.04        141.78        45.99 o                         
  -1 -10   4        154.73        210.33        66.43 o                         
   0 -10   4        174.98        209.57        35.50 o                         
   1 -10   4          0.27          8.20        14.06 o                         
   2 -10   4          0.03        -10.79        10.79 o                         
   3 -10   4        107.51         67.63        19.69 o                         
   4 -10   4          4.03        -19.29        29.51 o                         
   5 -10   4        142.84        195.79        39.06 o                         
   6 -10   4         59.42         88.70        27.92 o                         
   7 -10   4         16.96          3.57        41.29 o                         
  -4  -9   4         23.83        -11.28        25.37 o                         
  -3  -9   4          2.18         32.21        24.27 o                         
  -2  -9   4         52.23         83.62        23.75 o                         
  -1  -9   4        278.19        331.66        89.31 o                         
   0  -9   4        109.00        115.33        25.33 o                         
   1  -9   4        717.98        651.12        53.51 o                         
   2  -9   4        209.31        148.78        21.59 o                         
   3  -9   4        903.28        922.19        56.51 o                         
   4  -9   4         58.92         75.12        24.35 o                         
   5  -9   4         75.08        107.69        28.63 o                         
   6  -9   4          0.27         -4.63        12.82 o                         
   7  -9   4         51.24         63.62        27.96 o                         
   8  -9   4         38.36         33.34        35.33 o                         
  -5  -8   4          3.41          6.42        20.44 o                         
  -4  -8   4        106.13        132.52        49.47 o                         
  -3  -8   4        507.02        508.11        48.38 o                         
  -2  -8   4         22.44          2.40        12.85 o                         
  -1  -8   4          5.68         11.53        13.05 o                         
   0  -8   4        502.33        445.08        42.18 o                         
   1  -8   4       1338.68       1422.92        73.57 o                         
   2  -8   4        228.74        190.70        25.55 o                         
   3  -8   4         53.15         65.47        29.13 o                         
   4  -8   4        704.25        836.15        66.94 o                         
   5  -8   4        405.75        489.25        54.11 o                         
   6  -8   4         68.38         32.15        20.48 o                         
   7  -8   4          5.72          3.94        47.97 o                         
   8  -8   4          8.80         16.97        29.36 o                         
  -5  -7   4         10.24        -15.91        27.46 o                         
  -4  -7   4         49.36         20.87        14.28 o                         
  -3  -7   4          4.88          4.88         8.31 o                         
  -2  -7   4        163.71        164.70        35.06 o                         
  -1  -7   4          4.10         -4.31        12.06 o                         
   0  -7   4         63.25         34.50         9.31 o                         
   1  -7   4        381.17        365.85        33.97 o                         
   2  -7   4       1950.44       1948.44        71.83 o                         
   3  -7   4        651.78        627.81        46.28 o                         
   4  -7   4        480.29        568.31        52.04 o                         
   5  -7   4        281.26        296.28        57.64 o                         
   6  -7   4        140.83        154.25        46.12 o                         
   7  -7   4         12.63         40.41        32.56 o                         
   8  -7   4          1.05          4.03        16.53 o                         
  -6  -6   4          6.13        -33.11        33.11 o                         
  -5  -6   4        165.47        122.23        34.64 o                         
  -4  -6   4         20.80         21.12        30.21 o                         
  -3  -6   4          6.09        -15.78        15.78 o                         
  -2  -6   4         11.51          1.65         9.52 o                         
  -1  -6   4       1841.70       1802.34       113.33 o                         
   0  -6   4        838.79        785.55        72.31 o                         
   1  -6   4       1315.88       1395.01        60.96 o                         
   2  -6   4       1757.06       1673.74        52.33 o                         
   3  -6   4       1818.60       1916.98        86.84 o                         
   4  -6   4        908.10       1017.01        96.33 o                         
   5  -6   4        100.49        134.47        37.17 o                         
   6  -6   4          5.27         -9.57        15.81 o                         
   7  -6   4         45.85         98.92        41.06 o                         
   8  -6   4          0.78        -14.44        31.32 o                         
  -7  -5   4          3.70         -1.17        33.64 o                         
  -6  -5   4          4.52        -38.98        38.98 o                         
  -5  -5   4         12.75          6.56        20.25 o                         
  -4  -5   4          1.63          7.38        15.67 o                         
  -3  -5   4         11.89         -6.33        13.32 o                         
  -2  -5   4        145.64        129.44        21.69 o                         
  -1  -5   4       3999.90       4069.64       170.77 o                         
   0  -5   4       4240.60       4177.61       107.26 o                         
   1  -5   4       1142.57       1044.67        48.93 o                         
   2  -5   4       1193.31       1132.62        52.83 o                         
   3  -5   4       1558.06       1607.49       106.10 o                         
   4  -5   4        661.46        642.69        72.92 o                         
   5  -5   4        123.65        140.39        39.32 o                         
   6  -5   4          0.23        -10.61        11.84 o                         
   7  -5   4          0.81        -13.73        22.74 o                         
   8  -5   4          2.21         13.05        20.88 o                         
  -7  -4   4          6.71        -21.75        21.75 o                         
  -6  -4   4          0.04        -21.56        21.56 o                         
  -5  -4   4         40.77         46.28        21.27 o                         
  -4  -4   4        559.20        693.58        82.58 o                         
  -3  -4   4       1137.99       1260.84       100.31 o                         
  -2  -4   4         96.42        175.47        36.61 o                         
  -1  -4   4       3497.88       3446.36       137.36 o                         
   0  -4   4       7485.46       7323.88       128.98 o                         
   1  -4   4       2578.85       2430.44        56.23 o                         
   2  -4   4       2574.45       2314.11        52.37 o                         
   3  -4   4        374.73        365.21        47.06 o                         
   4  -4   4        310.42        354.98        49.45 o                         
   5  -4   4        141.47        158.27        28.70 o                         
   6  -4   4         11.05         10.70        13.72 o                         
   7  -4   4          2.97         -4.19        18.56 o                         
   8  -4   4          1.62        -16.27        16.44 o                         
  -8  -3   4          3.08          7.95        22.74 o                         
  -7  -3   4          7.93          7.84        28.41 o                         
  -6  -3   4          8.48         -7.28        20.57 o                         
  -5  -3   4          6.57          6.87        16.60 o                         
  -4  -3   4          1.16         22.59        10.71 o                         
  -3  -3   4       3325.12       3858.90       167.13 o                         
  -2  -3   4       9276.27      10690.83       246.82 o                         
  -1  -3   4       4833.33       4707.63       146.94 o                         
   0  -3   4       5192.02       4914.55       115.08 o                         
   1  -3   4       1319.38       1260.56        46.33 o                         
   2  -3   4       1209.83       1051.93        59.17 o                         
   3  -3   4        778.71        792.27        49.88 o                         
   4  -3   4         79.36         83.50        17.99 o                         
   5  -3   4         65.40         48.75        10.46 o                         
   6  -3   4         10.05        -10.04        12.11 o                         
   7  -3   4          2.02         -8.05        13.56 o                         
   8  -3   4         15.27        -34.70        39.80 o                         
  -8  -2   4         26.68         17.37        17.88 o                         
  -7  -2   4         13.36        -13.42        15.05 o                         
  -6  -2   4        353.31        377.35        65.42 o                         
  -5  -2   4       1024.83       1249.44       106.46 o                         
  -4  -2   4       1750.63       2145.27       107.82 o                         
  -3  -2   4        297.40        245.18        41.70 o                         
  -2  -2   4       1227.72       1231.25        82.32 o                         
  -1  -2   4       8336.14       8485.35       186.44 o                         
   0  -2   4       2396.66       2023.00        75.91 o                         
   1  -2   4       1426.36       1368.39        54.68 o                         
   2  -2   4         42.34         21.24         8.42 o                         
   3  -2   4        135.98        155.86        13.85 o                         
   4  -2   4          0.61         -1.85         4.62 o                         
   5  -2   4         86.02         65.62        10.37 o                         
   6  -2   4        127.92         97.80        16.08 o                         
   7  -2   4         48.60         46.90        34.88 o                         
   8  -2   4         70.22         55.53        47.89 o                         
  -9  -1   4         28.14         20.54        39.80 o                         
  -8  -1   4          4.48         12.68        14.91 o                         
  -7  -1   4          0.76         -6.11        10.13 o                         
  -6  -1   4         45.00         41.32        13.62 o                         
  -5  -1   4        679.36        692.64        54.29 o                         
  -4  -1   4       2080.08       2201.74       126.12 o                         
  -3  -1   4       1960.18       2228.15       117.51 o                         
  -2  -1   4       1932.07       2133.91        99.43 o                         
  -1  -1   4       2919.52       2517.26        96.72 o                         
   0  -1   4       5590.08       4671.55        73.30 o                         
   1  -1   4       2614.51       2539.92        50.51 o                         
   2  -1   4        556.81        481.01        25.32 o                         
   3  -1   4        723.58        596.29        28.92 o                         
   4  -1   4        221.06        218.60        19.64 o                         
   5  -1   4        184.92        135.93        17.10 o                         
   6  -1   4         59.00         47.84        11.33 o                         
   7  -1   4          9.96         11.06        14.67 o                         
   8  -1   4        148.76        108.46        57.68 o                         
  -9   0   4          0.34         11.11        14.52 o                         
  -8   0   4         47.77         60.88        34.95 o                         
  -7   0   4        196.00        167.54        33.56 o                         
  -6   0   4        277.49        264.17        34.17 o                         
  -5   0   4        245.16        207.20        31.01 o                         
  -4   0   4       1785.05       1751.40        68.61 o                         
  -3   0   4       3303.92       3681.55       195.36 o                         
  -2   0   4       5202.37       5756.98       160.63 o                         
  -1   0   4         31.75          7.08         8.40 o                         
   0   0   4          0.53         40.21        17.85 o                         
   1   0   4        881.16        792.17        50.24 o                         
   2   0   4        262.50        234.95        18.09 o                         
   3   0   4        597.76        647.14        41.41 o                         
   4   0   4        100.80         59.01        10.99 o                         
   5   0   4        280.10        313.67        36.48 o                         
   6   0   4        233.16        278.66        38.00 o                         
   7   0   4         39.24         21.73        34.14 o                         
   8   0   4         10.51        -18.08        29.22 o                         
  -9   1   4          1.95         13.81        18.04 o                         
  -8   1   4          6.55          6.84        25.48 o                         
  -7   1   4          7.65          0.72        24.24 o                         
  -6   1   4        328.23        331.64        30.73 o                         
  -5   1   4       2411.46       2769.02        80.87 o                         
  -4   1   4        361.09        336.24        32.17 o                         
  -3   1   4        108.33        139.18        20.52 o                         
  -2   1   4        406.50        413.63        43.04 o                         
  -1   1   4       1600.08       1360.04        71.77 o                         
   0   1   4        411.17        413.52        40.25 o                         
   1   1   4       1612.86       1610.91        79.10 o                         
   2   1   4        460.50        390.35        21.04 o                         
   3   1   4        546.49        410.51        80.80 o                         
   4   1   4         34.97        -17.26        17.26 o                         
   5   1   4         33.95         63.66        24.54 o                         
   6   1   4         50.51         26.99        18.56 o                         
   7   1   4          9.34        -21.11        21.11 o                         
  -9   2   4         15.16         20.33        17.63 o                         
  -8   2   4         19.14          8.63        10.52 o                         
  -7   2   4        500.73        418.57        47.21 o                         
  -6   2   4         85.98        103.28        22.91 o                         
  -5   2   4        609.07        588.97        49.79 o                         
  -4   2   4       2639.57       2920.64        97.40 o                         
  -3   2   4       2846.31       2788.46        64.90 o                         
  -2   2   4       1641.73       1702.44        63.74 o                         
  -1   2   4         86.10        108.88        15.63 o                         
   0   2   4        418.49        433.30        44.34 o                         
   1   2   4       1861.49       1819.69        94.51 o                         
   2   2   4       1695.48       1584.07        94.11 o                         
   3   2   4        475.96        469.92        56.98 o                         
   4   2   4         64.41          2.71        22.12 o                         
   5   2   4          7.63         -8.13        23.57 o                         
   6   2   4         16.20         29.61        16.96 o                         
   7   2   4          2.39        -31.24        31.24 o                         
 -10   3   4          0.47        -18.12        22.05 o                         
  -9   3   4         39.28         49.32        19.58 o                         
  -8   3   4         38.87          9.87        11.84 o                         
  -7   3   4          1.63        -20.00        20.00 o                         
  -6   3   4         19.21         18.48         7.79 o                         
  -5   3   4         14.74         20.63        12.09 o                         
  -4   3   4        301.35        326.96        25.12 o                         
  -3   3   4        172.09        154.43        21.56 o                         
  -2   3   4        242.64        218.83        24.34 o                         
  -1   3   4       1220.19       1304.95        73.55 o                         
   0   3   4       2708.97       2739.68       118.85 o                         
   1   3   4       1796.03       1882.49       106.43 o                         
   2   3   4        287.63        258.00        39.95 o                         
   3   3   4        410.46        483.00        61.42 o                         
   4   3   4        420.80        515.88        67.67 o                         
   5   3   4          2.56         -5.32        19.20 o                         
   6   3   4          4.59        -35.73        39.32 o                         
 -10   4   4          0.07         17.41        27.37 o                         
  -9   4   4          0.48         -3.40        15.68 o                         
  -8   4   4         24.81         28.42        19.25 o                         
  -7   4   4        165.13        170.04        32.01 o                         
  -6   4   4        113.21         98.65        20.58 o                         
  -5   4   4         60.63         45.58        10.30 o                         
  -4   4   4        610.62        610.03        37.17 o                         
  -3   4   4       2814.38       2792.04       108.10 o                         
  -2   4   4        523.45        484.21        39.04 o                         
  -1   4   4        714.03        748.05        57.93 o                         
   0   4   4       2559.40       2578.41        76.11 o                         
   1   4   4       2243.76       2465.49       132.94 o                         
   2   4   4        884.88       1006.98        89.21 o                         
   3   4   4        135.86         64.64        24.46 o                         
   4   4   4          2.67          4.63        17.43 o                         
   5   4   4         60.52         16.87        24.96 o                         
   6   4   4          8.05         -4.52        32.56 o                         
 -10   5   4         36.60         39.67        26.49 o                         
  -9   5   4         25.62         15.60        17.38 o                         
  -8   5   4         10.70         20.67        16.46 o                         
  -7   5   4         67.51         49.71        19.20 o                         
  -6   5   4          8.16         17.88         7.86 o                         
  -5   5   4          9.87         30.87        14.03 o                         
  -4   5   4        565.82        493.16        44.46 o                         
  -3   5   4       2896.01       3009.50       103.68 o                         
  -2   5   4       4665.19       4799.13       142.05 o                         
  -1   5   4       1186.32       1194.14        61.46 o                         
   0   5   4        858.28        867.20        49.55 o                         
   1   5   4        163.81        189.07        39.02 o                         
   2   5   4        395.90        446.52        67.15 o                         
   3   5   4        286.90        301.60        57.15 o                         
   4   5   4          1.33         -2.21        18.80 o                         
   5   5   4          8.34          6.28        17.61 o                         
 -10   6   4         22.18        -19.65        41.01 o                         
  -9   6   4          0.15         -7.64        59.82 o                         
  -8   6   4         20.86          5.05        11.62 o                         
  -7   6   4         89.92         92.96        17.97 o                         
  -6   6   4        206.42        184.16        26.19 o                         
  -5   6   4        890.98        857.10        62.65 o                         
  -4   6   4        617.23        652.20        52.69 o                         
  -3   6   4       1073.38       1145.06        68.29 o                         
  -2   6   4       1145.90       1214.87        67.48 o                         
  -1   6   4        881.07        890.91        56.28 o                         
   0   6   4        822.94        775.48        49.84 o                         
   1   6   4         68.40        106.29        31.21 o                         
   2   6   4          0.75         23.13        15.97 o                         
   3   6   4          0.08          2.23        23.60 o                         
   4   6   4         15.53         47.67        31.51 o                         
  -9   7   4         38.15         20.17        44.68 o                         
  -8   7   4          1.77        -10.36        10.90 o                         
  -7   7   4         23.38         33.85        14.11 o                         
  -6   7   4        343.97        355.37        45.51 o                         
  -5   7   4        735.67        762.84        61.41 o                         
  -4   7   4       1739.70       1783.35        92.57 o                         
  -3   7   4       1237.74       1258.63        75.27 o                         
  -2   7   4        477.00        477.21        44.61 o                         
  -1   7   4        149.12        109.44        21.84 o                         
   0   7   4        318.23        266.63        43.24 o                         
   1   7   4        195.86        255.17        53.91 o                         
   2   7   4         10.53         -2.54        20.23 o                         
   3   7   4         44.51         -9.67        23.36 o                         
   4   7   4          4.33         -4.28        33.59 o                         
  -9   8   4          5.23         17.52        34.24 o                         
  -8   8   4        347.59        385.26        42.50 o                         
  -7   8   4        283.58        304.18        36.71 o                         
  -6   8   4        120.82         82.46        22.22 o                         
  -5   8   4        143.99         99.80        23.47 o                         
  -4   8   4        323.89        290.87        37.57 o                         
  -3   8   4        709.08        636.63        56.18 o                         
  -2   8   4        505.78        415.91        43.94 o                         
  -1   8   4        117.95         92.50        21.82 o                         
   0   8   4         38.12          7.36        15.38 o                         
   1   8   4         16.30         12.98        17.71 o                         
   2   8   4         15.68         19.11        18.55 o                         
   3   8   4          7.82         34.82        19.63 o                         
  -9   9   4          3.00          9.34        20.34 o                         
  -8   9   4          0.33        -19.40        27.94 o                         
  -7   9   4         79.08         67.99        22.90 o                         
  -6   9   4        307.32        250.32        39.21 o                         
  -5   9   4        366.29        412.84        49.47 o                         
  -4   9   4        153.15        131.44        26.97 o                         
  -3   9   4         86.89        117.15        27.21 o                         
  -2   9   4         42.63         43.63        26.05 o                         
  -1   9   4          2.74          7.11        15.25 o                         
   0   9   4         15.18         15.99        21.91 o                         
   1   9   4         42.19         14.12        24.38 o                         
   2   9   4          2.74        -35.95        35.95 o                         
  -8  10   4         24.56         24.31        31.00 o                         
  -7  10   4         54.60         34.68        16.38 o                         
  -6  10   4         70.43         57.56        28.72 o                         
  -5  10   4        116.74        139.56        34.26 o                         
  -4  10   4        216.12        174.03        33.97 o                         
  -3  10   4          0.37          4.35        16.18 o                         
  -2  10   4          1.09         31.80        19.35 o                         
  -1  10   4         13.35         34.70        22.08 o                         
   0  10   4          3.31         61.23        45.10 o                         
   1  10   4          0.89         38.51        44.52 o                         
  -7  11   4         51.37         44.01        18.88 o                         
  -6  11   4         10.52          9.51        16.59 o                         
  -5  11   4          2.53         -9.13        14.11 o                         
  -4  11   4         13.06          9.31        13.69 o                         
  -3  11   4          6.26        -13.02        16.56 o                         
  -2  11   4         24.96         22.45        25.61 o                         
  -1  11   4         40.79         77.92        42.87 o                         
  -5  12   4         12.94        -26.05        26.05 o                         
  -4  12   4         24.21         12.76        19.03 o                         
   1 -12   5         34.11         48.89        25.50 o                         
   2 -12   5         21.27         27.92        20.62 o                         
   3 -12   5         60.68         77.36        39.91 o                         
   4 -12   5         94.37        131.92        57.92 o                         
   5 -12   5         62.57         38.89        39.48 o                         
  -1 -11   5          0.10          7.98        11.57 o                         
   0 -11   5         20.95         14.72        13.70 o                         
   1 -11   5        265.39        323.75        44.48 o                         
   2 -11   5        411.33        422.78        57.38 o                         
   3 -11   5        105.60        116.23        42.60 o                         
   4 -11   5        121.73        180.15        53.46 o                         
   5 -11   5         50.48         49.86        28.35 o                         
   6 -11   5         32.49         47.41        19.04 o                         
  -3 -10   5          1.96         49.14        40.30 o                         
  -2 -10   5         69.03         93.15        23.94 o                         
  -1 -10   5        128.61        146.18        29.06 o                         
   0 -10   5        189.58        185.70        32.64 o                         
   1 -10   5        454.40        532.91        50.88 o                         
   2 -10   5        331.10        323.11        39.91 o                         
   3 -10   5        565.72        579.34        89.98 o                         
   4 -10   5        173.75        184.65        49.03 o                         
   5 -10   5         17.87         31.76        19.33 o                         
   6 -10   5          0.26         22.05        22.01 o                         
   7 -10   5         16.39          8.45        15.63 o                         
  -4  -9   5         17.27         22.84        19.11 o                         
  -3  -9   5         15.20         31.41        18.64 o                         
  -2  -9   5        174.16        171.17        32.17 o                         
  -1  -9   5        928.01       1007.91        75.06 o                         
   0  -9   5        452.66        460.67        47.73 o                         
   1  -9   5        332.87        358.16        40.64 o                         
   2  -9   5        231.10        257.01        44.24 o                         
   3  -9   5        211.47        210.38        49.92 o                         
   4  -9   5        576.17        608.42        80.44 o                         
   5  -9   5        304.19        339.05        49.58 o                         
   6  -9   5         18.78          0.88        14.87 o                         
   7  -9   5          7.36         -1.93        20.06 o                         
  -5  -8   5          0.17        -34.50        34.50 o                         
  -4  -8   5        103.85        122.24        39.89 o                         
  -3  -8   5        194.38        180.64        78.96 o                         
  -2  -8   5         83.95         61.71        15.11 o                         
  -1  -8   5          9.56         -8.65        16.43 o                         
   0  -8   5       1181.53       1231.90        71.03 o                         
   1  -8   5        784.90        766.54        53.71 o                         
   2  -8   5       1696.25       1693.56        75.24 o                         
   3  -8   5        455.58        484.81        49.64 o                         
   4  -8   5        215.91        229.97        34.18 o                         
   5  -8   5         13.10         -7.11        13.46 o                         
   6  -8   5          6.59         -5.12        12.61 o                         
   7  -8   5          0.08         55.44        31.48 o                         
   8  -8   5          3.36         -7.70        21.99 o                         
  -5  -7   5          6.61        -29.56        38.07 o                         
  -4  -7   5         74.28         28.61        23.67 o                         
  -3  -7   5        510.85        554.67       116.36 o                         
  -2  -7   5       1228.52       1374.65       100.88 o                         
  -1  -7   5       1024.89       1050.17        71.91 o                         
   0  -7   5        416.87        423.75        39.41 o                         
   1  -7   5        112.40        102.95        24.29 o                         
   2  -7   5         15.12         11.69         8.12 o                         
   3  -7   5          3.58          5.97         9.81 o                         
   4  -7   5          8.73         -9.05        33.55 o                         
   5  -7   5         53.80         38.74        14.12 o                         
   6  -7   5         89.47        134.96        40.89 o                         
   7  -7   5          5.35        -16.01        18.79 o                         
   8  -7   5          0.26        -12.86        17.51 o                         
  -6  -6   5         41.25         39.03        25.37 o                         
  -5  -6   5         91.33         95.35        36.86 o                         
  -4  -6   5        226.22        306.52        59.89 o                         
  -3  -6   5         10.92         50.31        17.30 o                         
  -2  -6   5        480.73        569.77        48.26 o                         
  -1  -6   5       1030.88        996.86        60.03 o                         
   0  -6   5        394.56        333.85        32.62 o                         
   1  -6   5        213.42        199.40        23.39 o                         
   2  -6   5        137.91        122.83        14.66 o                         
   3  -6   5         94.73         63.62        18.25 o                         
   4  -6   5         61.88         79.24        25.75 o                         
   5  -6   5         52.80         11.68        15.45 o                         
   6  -6   5         45.90         11.75        17.06 o                         
   7  -6   5         34.20         56.37        30.17 o                         
   8  -6   5          7.62         13.77        20.73 o                         
  -7  -5   5          0.51        -25.05        34.73 o                         
  -6  -5   5          3.11         -0.75        24.30 o                         
  -5  -5   5         64.81         58.00        31.38 o                         
  -4  -5   5        860.38       1131.18       108.44 o                         
  -3  -5   5        447.74        520.74        69.45 o                         
  -2  -5   5         68.60         92.15        26.29 o                         
  -1  -5   5         91.95         98.81        18.50 o                         
   0  -5   5         38.70         38.20        21.91 o                         
   1  -5   5         20.49          9.56         5.56 o                         
   2  -5   5        300.73        271.68        19.45 o                         
   3  -5   5        796.48        806.27        78.12 o                         
   4  -5   5        705.82        742.00        78.39 o                         
   5  -5   5        108.16         91.64        25.94 o                         
   6  -5   5         37.76         77.26        34.90 o                         
   7  -5   5         20.91         -0.37        17.64 o                         
   8  -5   5         14.46         11.70        16.33 o                         
  -7  -4   5         49.71        113.46        40.25 o                         
  -6  -4   5         42.80         67.53        33.47 o                         
  -5  -4   5         12.53          5.82        18.57 o                         
  -4  -4   5        583.57        648.23        79.03 o                         
  -3  -4   5        335.02        472.74        61.23 o                         
  -2  -4   5        638.66        700.70        70.30 o                         
  -1  -4   5        129.58        179.93        22.42 o                         
   0  -4   5       6169.60       6618.63       300.11 o                         
   1  -4   5       1268.60       1262.11        63.66 o                         
   2  -4   5        661.47        668.74        64.44 o                         
   3  -4   5        532.71        547.53        60.49 o                         
   4  -4   5        469.83        518.96        62.87 o                         
   5  -4   5        382.98        425.32        47.74 o                         
   6  -4   5         41.58         84.05        31.34 o                         
   7  -4   5          0.05         -4.05        12.70 o                         
   8  -4   5          0.34          4.79        15.37 o                         
  -8  -3   5          0.61          2.37        31.62 o                         
  -7  -3   5         36.52         28.92        20.65 o                         
  -6  -3   5        221.91        237.90        51.01 o                         
  -5  -3   5        101.83         77.77        25.45 o                         
  -4  -3   5         11.48         -7.17        19.23 o                         
  -3  -3   5        126.91        130.82        32.01 o                         
  -2  -3   5       3594.59       4447.08       166.20 o                         
  -1  -3   5        508.51        645.06        57.61 o                         
   0  -3   5         10.97         -3.50         5.01 o                         
   1  -3   5       3027.04       3057.84        74.11 o                         
   2  -3   5       2027.64       1987.51        94.09 o                         
   3  -3   5       1365.37       1430.12        68.64 o                         
   4  -3   5        265.06        206.82        39.43 o                         
   5  -3   5         90.26         94.55        21.90 o                         
   6  -3   5         29.44         27.64        13.29 o                         
   7  -3   5          7.62         33.17        16.55 o                         
   8  -3   5          0.11          6.92        25.76 o                         
  -8  -2   5         13.74         10.81        13.52 o                         
  -7  -2   5          0.07        -16.39        16.39 o                         
  -6  -2   5          0.98          6.82        15.56 o                         
  -5  -2   5         18.42          4.84        23.65 o                         
  -4  -2   5        222.47        157.35        37.39 o                         
  -3  -2   5         45.21         37.73        12.35 o                         
  -2  -2   5       1081.22       1142.73        81.73 o                         
  -1  -2   5       5016.67       4898.40       147.74 o                         
   0  -2   5       5847.07       5973.58       143.78 o                         
   1  -2   5       1263.04       1309.24        40.12 o                         
   2  -2   5       3872.35       3829.34        69.96 o                         
   3  -2   5       1694.07       1546.98        72.28 o                         
   4  -2   5        322.72        358.40        25.40 o                         
   5  -2   5          0.42          4.18         8.67 o                         
   6  -2   5         32.15         20.98        11.35 o                         
   7  -2   5          0.09         -8.90        22.62 o                         
   8  -2   5         19.10         46.21        48.48 o                         
  -9  -1   5          1.82         11.69        19.08 o                         
  -8  -1   5          2.07        -19.09        19.09 o                         
  -7  -1   5         90.53         83.35        32.75 o                         
  -6  -1   5          3.52          9.71        11.30 o                         
  -5  -1   5        271.34        261.05        30.95 o                         
  -4  -1   5        617.06        657.58        85.21 o                         
  -3  -1   5        277.84        283.03        43.85 o                         
  -2  -1   5       2121.92       2136.76       105.09 o                         
  -1  -1   5       7921.17       7813.10       182.38 o                         
   0  -1   5       9240.91       8493.98       164.24 o                         
   1  -1   5       1009.52        944.76        42.41 o                         
   2  -1   5       1479.61       1502.39        51.05 o                         
   3  -1   5         45.26         31.97         9.06 o                         
   4  -1   5        294.89        361.59        26.49 o                         
   5  -1   5         71.05         64.96        12.19 o                         
   6  -1   5         11.76         10.87        10.43 o                         
   7  -1   5          0.13        -20.98        32.47 o                         
   8  -1   5         40.10         19.57        23.60 o                         
  -9   0   5          1.95        -10.84        16.71 o                         
  -8   0   5         26.54         29.37        18.28 o                         
  -7   0   5          0.36          3.65        10.84 o                         
  -6   0   5          2.34         -3.72        16.00 o                         
  -5   0   5          4.61         -0.82         6.86 o                         
  -4   0   5       1328.49       1281.67        62.38 o                         
  -3   0   5       5062.78       6028.63       191.36 o                         
  -2   0   5       4249.61       4594.45       155.43 o                         
  -1   0   5       4416.65       3897.45       127.31 o                         
   0   0   5       1768.08       1598.89        80.26 o                         
   1   0   5       2392.53       2288.66        92.71 o                         
   2   0   5       2354.70       2188.90        65.60 o                         
   3   0   5        234.83        255.04        21.46 o                         
   4   0   5          8.85         -0.94         6.77 o                         
   5   0   5         21.94         31.65        26.10 o                         
   6   0   5          2.60        -18.92        18.92 o                         
   7   0   5          5.63          0.82        13.85 o                         
  -9   1   5         14.17         -2.59        14.99 o                         
  -8   1   5          3.78          6.88        30.39 o                         
  -7   1   5         82.63         38.00        24.59 o                         
  -6   1   5        348.19        382.66        41.08 o                         
  -5   1   5       1824.13       2167.43       134.23 o                         
  -4   1   5       1472.14       1594.35       105.90 o                         
  -3   1   5        950.51        975.24        41.24 o                         
  -2   1   5      11023.74      11144.64       232.40 o                         
  -1   1   5       3671.66       3342.89       124.38 o                         
   0   1   5        779.11        675.58        54.71 o                         
   1   1   5         45.17         66.12        21.31 o                         
   2   1   5        695.04        666.78        62.39 o                         
   3   1   5        101.00        104.61        12.97 o                         
   4   1   5         55.82         51.13        21.85 o                         
   5   1   5          2.06         16.87        17.12 o                         
   6   1   5         10.53         30.82        21.23 o                         
   7   1   5          4.71        -12.94        20.84 o                         
 -10   2   5          1.29         -9.63        20.37 o                         
  -9   2   5          8.26         -9.71        25.02 o                         
  -8   2   5          0.08         22.52        26.28 o                         
  -7   2   5         71.29         89.68        24.58 o                         
  -6   2   5        781.92        841.09        62.17 o                         
  -5   2   5         65.42         11.81        12.35 o                         
  -4   2   5       2117.58       2406.91        67.87 o                         
  -3   2   5       1560.51       1630.18        71.23 o                         
  -2   2   5       1559.25       1496.42        64.00 o                         
  -1   2   5       6748.05       6491.54       184.09 o                         
   0   2   5       2836.68       2699.66       116.71 o                         
   1   2   5         22.00         30.72        16.50 o                         
   2   2   5         74.03         51.36        20.53 o                         
   3   2   5          0.65        -19.02        19.02 o                         
   4   2   5          2.52        -19.34        20.28 o                         
   5   2   5          2.24         -3.63        17.90 o                         
   6   2   5         22.91         44.69        26.87 o                         
 -10   3   5          0.37         -8.03        16.34 o                         
  -9   3   5         15.63         13.20        15.05 o                         
  -8   3   5         47.46         38.25        16.66 o                         
  -7   3   5         18.83         -0.15        12.51 o                         
  -6   3   5        871.60        876.26        65.25 o                         
  -5   3   5       1734.40       2092.67        71.30 o                         
  -4   3   5       2152.47       2250.23        68.47 o                         
  -3   3   5       4784.07       4935.96       125.46 o                         
  -2   3   5        191.77        178.59        22.73 o                         
  -1   3   5         36.78         25.54         9.79 o                         
   0   3   5         82.69         66.89        23.04 o                         
   1   3   5          7.91         -5.13        10.46 o                         
   2   3   5         47.24         45.01        20.86 o                         
   3   3   5         75.92         51.00        24.00 o                         
   4   3   5        159.28        167.10        42.41 o                         
   5   3   5          6.49          3.50        19.00 o                         
   6   3   5         13.02        -27.92        27.92 o                         
 -10   4   5          0.97         20.02        18.00 o                         
  -9   4   5          4.17          6.80        17.51 o                         
  -8   4   5        150.73        141.09        31.88 o                         
  -7   4   5        286.66        247.29        37.72 o                         
  -6   4   5        714.99        785.13        47.43 o                         
  -5   4   5         73.76         92.74        14.72 o                         
  -4   4   5        261.34        256.09        32.29 o                         
  -3   4   5       2784.09       2868.33       100.44 o                         
  -2   4   5        445.64        376.83        35.02 o                         
  -1   4   5         58.91         46.37        11.76 o                         
   0   4   5        571.91        578.56        66.31 o                         
   1   4   5        260.34        236.58        45.62 o                         
   2   4   5         97.75        133.02        33.87 o                         
   3   4   5          4.34        -26.43        26.43 o                         
   4   4   5          9.40         16.27        23.87 o                         
   5   4   5        154.19        181.04        54.69 o                         
 -10   5   5         25.10         40.04        31.66 o                         
  -9   5   5         29.86         29.13        15.63 o                         
  -8   5   5          3.02          9.41        12.67 o                         
  -7   5   5         48.60         39.11        14.51 o                         
  -6   5   5        883.95       1075.94        58.79 o                         
  -5   5   5        792.81        872.50        49.99 o                         
  -4   5   5         63.32         48.04        14.50 o                         
  -3   5   5         52.29         33.94         9.35 o                         
  -2   5   5         67.94         90.78        18.75 o                         
  -1   5   5          0.70         10.22        10.63 o                         
   0   5   5          2.11         -0.30        15.30 o                         
   1   5   5        259.67        285.50        52.66 o                         
   2   5   5        307.39        328.87        58.34 o                         
   3   5   5        126.84        123.31        39.58 o                         
   4   5   5          2.17          6.82        19.41 o                         
   5   5   5          3.88        -26.72        26.72 o                         
 -10   6   5          2.44        -15.66        33.01 o                         
  -9   6   5          2.80         -2.91        14.00 o                         
  -8   6   5        429.75        407.06        42.22 o                         
  -7   6   5         36.23         68.02        16.61 o                         
  -6   6   5         39.12         61.90        15.53 o                         
  -5   6   5        539.80        557.86        52.50 o                         
  -4   6   5          9.28          7.91        11.94 o                         
  -3   6   5          0.14          4.09        16.59 o                         
  -2   6   5        658.78        650.81        51.71 o                         
  -1   6   5        649.46        671.11        50.86 o                         
   0   6   5        351.56        321.04        45.98 o                         
   1   6   5        115.12         82.97        28.45 o                         
   2   6   5         58.73         96.77        33.94 o                         
   3   6   5         94.43        156.59        49.26 o                         
   4   6   5         28.31         57.95        42.44 o                         
  -9   7   5         42.88         42.15        19.18 o                         
  -8   7   5         16.95          7.20        11.78 o                         
  -7   7   5        249.90        265.31        32.61 o                         
  -6   7   5         90.22         38.58        19.77 o                         
  -5   7   5        298.47        252.46        37.56 o                         
  -4   7   5         72.29         60.40        19.92 o                         
  -3   7   5         32.19         17.26        23.28 o                         
  -2   7   5         68.00         85.26        21.83 o                         
  -1   7   5        298.29        323.93        57.88 o                         
   0   7   5        562.76        642.62        85.39 o                         
   1   7   5        242.76        282.22        59.24 o                         
   2   7   5          1.57        -13.25        26.76 o                         
   3   7   5          0.84        -41.11        41.11 o                         
  -9   8   5          5.74         10.85        20.61 o                         
  -8   8   5          1.64         30.05        16.10 o                         
  -7   8   5         11.05        -11.11        11.11 o                         
  -6   8   5        257.26        227.24        48.47 o                         
  -5   8   5          0.29         -6.61        13.77 o                         
  -4   8   5        399.44        399.91        46.17 o                         
  -3   8   5        843.69        899.69        69.23 o                         
  -2   8   5        468.78        448.95        49.23 o                         
  -1   8   5        113.65        131.93        27.80 o                         
   0   8   5        109.70         78.76        38.26 o                         
   1   8   5         44.89         46.41        30.39 o                         
   2   8   5         53.45        119.45        48.13 o                         
  -9   9   5         13.14         47.52        25.04 o                         
  -8   9   5          0.00         18.71        16.60 o                         
  -7   9   5         40.03         46.75        21.98 o                         
  -6   9   5        149.97         99.64        27.16 o                         
  -5   9   5        144.22        104.11        29.98 o                         
  -4   9   5        107.16        118.02        26.30 o                         
  -3   9   5        236.37        235.29        40.41 o                         
  -2   9   5        428.72        453.71        51.74 o                         
  -1   9   5        110.12        144.95        50.54 o                         
   0   9   5         68.23         44.65        24.43 o                         
   1   9   5         13.53         39.92        31.37 o                         
  -8  10   5          0.39         45.98        43.24 o                         
  -7  10   5         11.62          6.38        17.76 o                         
  -6  10   5        142.34        139.50        39.10 o                         
  -5  10   5        213.58        237.50        43.37 o                         
  -4  10   5        207.63        215.81        38.07 o                         
  -3  10   5         66.39         50.40        19.65 o                         
  -2  10   5         43.89         66.71        24.69 o                         
  -1  10   5         97.58        139.14        52.07 o                         
   0  10   5         16.47         59.82        33.25 o                         
  -7  11   5         14.87         72.26        38.07 o                         
  -6  11   5         11.19         53.94        25.81 o                         
  -5  11   5         91.34         67.93        27.36 o                         
  -4  11   5        203.59        179.67        39.57 o                         
  -3  11   5        122.08        152.63        34.30 o                         
  -2  11   5         11.90         29.35        19.80 o                         
   1 -12   6         37.36         64.42        19.04 o                         
   2 -12   6         69.93         70.33        39.19 o                         
   3 -12   6          0.97         -2.55        32.14 o                         
   4 -12   6         47.37         10.43        29.13 o                         
  -1 -11   6         93.51         95.58        27.29 o                         
   0 -11   6         22.76         -6.54        12.43 o                         
   1 -11   6         20.79         64.91        22.76 o                         
   2 -11   6         34.43         20.98        14.80 o                         
   3 -11   6          6.86        -23.93        32.21 o                         
   4 -11   6          8.79        -19.04        29.54 o                         
   5 -11   6         80.13         63.41        32.31 o                         
   6 -11   6         26.05         39.88        24.20 o                         
  -3 -10   6          8.42         -5.96        18.09 o                         
  -2 -10   6          0.16         12.56        17.88 o                         
  -1 -10   6          9.81         21.30        12.96 o                         
   0 -10   6          3.43         27.58        18.49 o                         
   1 -10   6         66.29         45.16        18.64 o                         
   2 -10   6        131.72        161.59        28.27 o                         
   3 -10   6         68.39         58.86        32.32 o                         
   4 -10   6         79.93        112.95        47.82 o                         
   5 -10   6          1.32         -5.09        15.82 o                         
   6 -10   6         57.92         93.09        32.99 o                         
   7 -10   6        102.96        152.27        39.03 o                         
  -4  -9   6         17.50         16.04        25.20 o                         
  -3  -9   6         65.81         42.38        12.66 o                         
  -2  -9   6          1.52        -13.30        20.78 o                         
  -1  -9   6         64.04          4.21        25.88 o                         
   0  -9   6         44.70         33.68        13.60 o                         
   1  -9   6         56.33         49.59        15.48 o                         
   2  -9   6        555.35        576.31        48.06 o                         
   3  -9   6        436.03        465.73        78.02 o                         
   4  -9   6        330.75        419.58        79.38 o                         
   5  -9   6        716.28        904.35        80.00 o                         
   6  -9   6         10.81          8.36        40.63 o                         
   7  -9   6         12.85          2.00        21.47 o                         
  -5  -8   6          6.08        -26.60        31.68 o                         
  -4  -8   6         29.64         -5.36        14.18 o                         
  -3  -8   6          4.34         -1.83        15.15 o                         
  -2  -8   6          0.80         -6.53        26.36 o                         
  -1  -8   6        118.38         66.71        29.52 o                         
   0  -8   6        919.90        962.97       101.47 o                         
   1  -8   6       1393.99       1481.79        76.94 o                         
   2  -8   6        447.50        460.34        39.14 o                         
   3  -8   6        547.42        637.96        57.66 o                         
   4  -8   6         30.26         42.35        19.00 o                         
   5  -8   6         30.96         13.65        46.69 o                         
   6  -8   6        217.80        251.38        42.49 o                         
   7  -8   6          3.84         -2.83        16.28 o                         
  -6  -7   6          4.19        -35.65        35.65 o                         
  -5  -7   6         28.42          2.53        26.78 o                         
  -4  -7   6          3.45         -3.68        14.63 o                         
  -3  -7   6        125.96        158.29        29.29 o                         
  -2  -7   6        300.85        314.06        39.34 o                         
  -1  -7   6         91.97        103.71        21.17 o                         
   0  -7   6        393.30        409.30        47.03 o                         
   1  -7   6        992.63       1028.33       104.37 o                         
   2  -7   6       1257.25       1313.16        51.58 o                         
   3  -7   6       1061.07       1185.74        75.05 o                         
   4  -7   6        171.81        129.67        23.06 o                         
   5  -7   6         63.47         69.30        30.81 o                         
   6  -7   6         14.64          7.07        19.86 o                         
   7  -7   6          0.26        -12.21        21.80 o                         
   8  -7   6          0.91        -36.59        36.59 o                         
  -6  -6   6         16.91          3.76        24.00 o                         
  -5  -6   6          7.13         15.48        26.77 o                         
  -4  -6   6          0.43          0.63        16.37 o                         
  -3  -6   6        198.95        211.28        46.44 o                         
  -2  -6   6       1138.57       1186.66        77.08 o                         
  -1  -6   6       2437.05       2523.22        98.02 o                         
   0  -6   6       1310.82       1335.94        68.04 o                         
   1  -6   6       1174.77       1177.39        59.69 o                         
   2  -6   6        881.44        881.09        39.88 o                         
   3  -6   6        524.06        521.91        47.42 o                         
   4  -6   6         94.66         72.25        29.38 o                         
   5  -6   6         13.92         23.49        10.96 o                         
   6  -6   6          0.08         13.91        20.14 o                         
   7  -6   6          3.95         11.87        22.23 o                         
   8  -6   6          1.36        -18.81        18.81 o                         
  -7  -5   6          5.97        -27.28        27.28 o                         
  -6  -5   6          0.07         19.16        19.96 o                         
  -5  -5   6        135.20        131.74        43.44 o                         
  -4  -5   6        234.67        326.26        58.04 o                         
  -3  -5   6       1024.92       1138.31       100.90 o                         
  -2  -5   6        722.46        764.99        79.56 o                         
  -1  -5   6       1446.29       1594.72        75.54 o                         
   0  -5   6       3085.46       3138.59       100.27 o                         
   1  -5   6       2773.60       2742.08        71.30 o                         
   2  -5   6         92.39         68.16         9.55 o                         
   3  -5   6          1.89        -13.56        18.72 o                         
   4  -5   6          9.39          3.25        11.59 o                         
   5  -5   6         20.92        -25.80        25.80 o                         
   6  -5   6          2.61         16.90        21.63 o                         
   7  -5   6         11.39         -2.19        16.34 o                         
   8  -5   6          3.37         -8.87        18.49 o                         
  -7  -4   6         14.09         73.66        36.84 o                         
  -6  -4   6         17.26         24.43        21.75 o                         
  -5  -4   6         63.71         93.16        29.33 o                         
  -4  -4   6        470.36        513.12        72.80 o                         
  -3  -4   6       3077.42       3643.07       177.99 o                         
  -2  -4   6        716.98        566.95        63.08 o                         
  -1  -4   6        796.94        691.74        65.21 o                         
   0  -4   6         22.58         21.95        16.79 o                         
   1  -4   6       1821.62       1714.43        51.93 o                         
   2  -4   6       2692.22       2647.67        68.92 o                         
   3  -4   6          0.87          2.25         8.30 o                         
   4  -4   6         39.17         57.84        16.84 o                         
   5  -4   6         52.54         35.59        19.65 o                         
   6  -4   6          7.98         -2.62        11.92 o                         
   7  -4   6          0.24         -6.47        12.15 o                         
   8  -4   6          1.64         43.41        27.98 o                         
  -8  -3   6          2.99         -4.05        16.34 o                         
  -7  -3   6         67.30         46.87        17.27 o                         
  -6  -3   6        260.09        324.71        66.71 o                         
  -5  -3   6        233.35        239.58        50.21 o                         
  -4  -3   6         91.72         45.74        25.63 o                         
  -3  -3   6       2313.60       2435.86       139.44 o                         
  -2  -3   6       3922.70       3957.79       163.37 o                         
  -1  -3   6       1893.14       1955.37       103.74 o                         
   0  -3   6       4298.20       4194.91       158.10 o                         
   1  -3   6        154.72        150.25        18.28 o                         
   2  -3   6        390.36        335.49        22.12 o                         
   3  -3   6         23.60          1.23         8.40 o                         
   4  -3   6         71.20         53.25        10.84 o                         
   5  -3   6         42.74         13.02        14.19 o                         
   6  -3   6         43.04         33.63        20.71 o                         
   7  -3   6          0.72          8.06        15.48 o                         
   8  -3   6          1.16         44.16        32.58 o                         
  -8  -2   6          3.00         32.31        16.13 o                         
  -7  -2   6          2.23         -1.36        10.99 o                         
  -6  -2   6        107.24         84.31        20.85 o                         
  -5  -2   6       1012.84       1048.41       102.48 o                         
  -4  -2   6        847.45        808.78        82.48 o                         
  -3  -2   6       1613.32       1654.62       113.75 o                         
  -2  -2   6        236.58        192.63        32.06 o                         
  -1  -2   6         10.12         20.78        10.13 o                         
   0  -2   6        162.61        103.42        21.49 o                         
   1  -2   6         63.02         73.80        21.54 o                         
   2  -2   6        176.45        158.17        15.90 o                         
   3  -2   6        559.83        547.51        30.32 o                         
   4  -2   6         95.10         84.69        12.96 o                         
   5  -2   6          1.51         -8.92         8.92 o                         
   6  -2   6         31.51         31.74        16.23 o                         
   7  -2   6         26.45         34.10        32.67 o                         
  -9  -1   6         34.61         68.32        25.40 o                         
  -8  -1   6         41.54         58.87        22.47 o                         
  -7  -1   6        101.66         91.42        20.58 o                         
  -6  -1   6         82.84         34.89        20.20 o                         
  -5  -1   6        288.41        248.23        29.31 o                         
  -4  -1   6       1091.27       1170.68        52.95 o                         
  -3  -1   6       2785.30       2596.91       195.96 o                         
  -2  -1   6        245.50        240.52        35.72 o                         
  -1  -1   6        805.03        944.55        69.47 o                         
   0  -1   6        768.22        689.03        37.70 o                         
   1  -1   6        131.01        140.38        20.36 o                         
   2  -1   6          5.98          8.06         5.27 o                         
   3  -1   6        905.94        957.53        41.57 o                         
   4  -1   6        457.48        458.96        40.77 o                         
   5  -1   6        122.43        140.21        19.17 o                         
   6  -1   6          2.60         -2.07        13.40 o                         
   7  -1   6          3.57         14.20        35.23 o                         
  -9   0   6         11.11         27.27        16.39 o                         
  -8   0   6         37.84         45.38        22.76 o                         
  -7   0   6        143.90        121.90        26.62 o                         
  -6   0   6        567.40        576.21        49.61 o                         
  -5   0   6        109.92        120.44        20.05 o                         
  -4   0   6         28.50          8.63        14.60 o                         
  -3   0   6        309.71        289.95        53.21 o                         
  -2   0   6         15.82          8.85        14.85 o                         
  -1   0   6         59.24         63.37        19.46 o                         
   0   0   6       2437.64       2507.89       109.47 o                         
   1   0   6       2180.62       2063.41        98.20 o                         
   2   0   6        321.14        326.04        25.80 o                         
   3   0   6        363.97        389.32        28.74 o                         
   4   0   6         94.65         99.89        16.08 o                         
   5   0   6         38.98         35.00        17.57 o                         
   6   0   6         10.67         25.95        22.43 o                         
   7   0   6          0.01         25.30        33.29 o                         
  -9   1   6         24.08         19.07        22.14 o                         
  -8   1   6         31.63          9.28        17.23 o                         
  -7   1   6          1.12        -10.80        20.45 o                         
  -6   1   6         55.20         60.45        26.02 o                         
  -5   1   6        181.72        198.24        45.05 o                         
  -4   1   6          6.14         -9.23         9.23 o                         
  -3   1   6        269.84        333.62        46.23 o                         
  -2   1   6        851.62        830.90        69.90 o                         
  -1   1   6       2543.63       2562.24       118.59 o                         
   0   1   6        674.67        676.14        58.96 o                         
   1   1   6       2126.56       2020.89       104.03 o                         
   2   1   6       1025.68        979.64        58.78 o                         
   3   1   6        719.64        709.67        88.54 o                         
   4   1   6         11.38         16.12        14.91 o                         
   5   1   6          0.34        -16.34        21.31 o                         
   6   1   6         10.04        -14.38        14.38 o                         
   7   1   6          0.43        -22.36        22.36 o                         
  -9   2   6         18.23         17.16        29.67 o                         
  -8   2   6         44.41          4.49        16.30 o                         
  -7   2   6         98.97         95.60        27.89 o                         
  -6   2   6         32.06         44.05        20.46 o                         
  -5   2   6          2.83         -9.82         9.82 o                         
  -4   2   6        125.23        116.68        15.85 o                         
  -3   2   6       2771.20       2956.87       141.86 o                         
  -2   2   6       1593.33       1585.17        99.51 o                         
  -1   2   6       6487.06       6745.11       203.58 o                         
   0   2   6       2112.38       2092.79       112.28 o                         
   1   2   6        138.22        148.19        31.63 o                         
   2   2   6         28.25         30.09        10.26 o                         
   3   2   6        348.25        523.88        65.56 o                         
   4   2   6        100.98        194.45        45.02 o                         
   5   2   6          0.47         35.73        28.78 o                         
   6   2   6          2.03         -2.54        22.49 o                         
 -10   3   6          0.13        -31.78        31.78 o                         
  -9   3   6          8.01         33.18        31.57 o                         
  -8   3   6          1.87          1.72        18.73 o                         
  -7   3   6         32.81         21.78        14.15 o                         
  -6   3   6         14.24         11.39        10.29 o                         
  -5   3   6        993.15       1079.07        52.71 o                         
  -4   3   6        538.48        528.53        46.88 o                         
  -3   3   6        261.59        215.88        28.47 o                         
  -2   3   6       1340.44       1464.15        69.92 o                         
  -1   3   6       2083.23       2261.43       120.85 o                         
   0   3   6       2420.30       2478.57       129.91 o                         
   1   3   6       1196.55       1283.38        99.05 o                         
   2   3   6         43.54         34.24        17.84 o                         
   3   3   6         15.94         11.29        16.11 o                         
   4   3   6          8.40         52.20        26.77 o                         
   5   3   6          4.88         -9.87        17.15 o                         
   6   3   6          7.49         47.47        29.75 o                         
 -10   4   6         15.86         10.96        15.17 o                         
  -9   4   6          8.28          6.84        12.27 o                         
  -8   4   6         63.63         42.83        21.23 o                         
  -7   4   6         33.52         18.97        16.77 o                         
  -6   4   6          4.85         -5.25         9.40 o                         
  -5   4   6        740.37        770.02        63.16 o                         
  -4   4   6        947.02        962.26        64.41 o                         
  -3   4   6       3411.36       3693.87       120.24 o                         
  -2   4   6       3428.75       3492.90       111.46 o                         
  -1   4   6        342.85        285.91        49.76 o                         
   0   4   6        216.68        265.62        48.80 o                         
   1   4   6        253.34        255.47        46.89 o                         
   2   4   6        286.07        380.90        62.31 o                         
   3   4   6         13.41         44.79        25.07 o                         
   4   4   6          1.58         -7.10        17.50 o                         
   5   4   6         33.91         57.51        31.57 o                         
 -10   5   6          3.74        -22.27        22.27 o                         
  -9   5   6          7.19          5.63        22.40 o                         
  -8   5   6          4.07        -20.27        20.27 o                         
  -7   5   6         45.23         29.09        11.55 o                         
  -6   5   6       1051.00       1198.89        63.55 o                         
  -5   5   6       1606.87       1737.61        94.18 o                         
  -4   5   6        284.19        267.24        36.40 o                         
  -3   5   6        752.19        748.60        58.33 o                         
  -2   5   6       2299.02       2359.15        96.50 o                         
  -1   5   6       1411.66       1373.54        69.84 o                         
   0   5   6        140.82         90.91        30.05 o                         
   1   5   6         14.02         25.53        13.70 o                         
   2   5   6          6.47        -23.48        28.19 o                         
   3   5   6          0.12          2.75        18.02 o                         
   4   5   6          4.40        -19.58        19.58 o                         
 -10   6   6          6.33          4.27        32.76 o                         
  -9   6   6          9.40         -4.44        14.69 o                         
  -8   6   6        191.80        211.53        32.75 o                         
  -7   6   6        328.05        349.11        58.83 o                         
  -6   6   6          9.56          4.77        16.58 o                         
  -5   6   6       1494.34       1553.39        92.34 o                         
  -4   6   6        649.86        687.86        59.27 o                         
  -3   6   6          5.74        -11.34        21.89 o                         
  -2   6   6        412.69        415.98        43.68 o                         
  -1   6   6        220.56        220.08        33.22 o                         
   0   6   6        164.21        138.48        41.26 o                         
   1   6   6         10.62         35.37        29.34 o                         
   2   6   6          5.80          9.50        25.24 o                         
   3   6   6         27.66         49.96        32.98 o                         
   4   6   6          3.44         13.84        24.59 o                         
  -9   7   6         39.06         36.59        18.15 o                         
  -8   7   6         13.06          6.35        20.98 o                         
  -7   7   6        132.15        113.35        27.77 o                         
  -6   7   6        514.99        550.71        58.36 o                         
  -5   7   6         54.25         65.63        21.73 o                         
  -4   7   6       1745.44       1884.87       103.45 o                         
  -3   7   6        858.20        796.67        64.20 o                         
  -2   7   6        103.30         85.38        20.45 o                         
  -1   7   6         53.69         37.84        22.93 o                         
   0   7   6         74.49         75.15        30.78 o                         
   1   7   6         19.56         49.93        31.54 o                         
   2   7   6          2.08         45.39        35.63 o                         
   3   7   6          0.09         14.49        24.74 o                         
  -9   8   6          4.60         16.28        30.28 o                         
  -8   8   6        179.03        156.37        37.87 o                         
  -7   8   6        172.33        191.31        40.02 o                         
  -6   8   6        274.22        233.54        47.17 o                         
  -5   8   6        149.65        158.57        32.98 o                         
  -4   8   6         59.32         44.10        20.58 o                         
  -3   8   6          4.20          8.71        13.51 o                         
  -2   8   6         37.89         44.94        19.68 o                         
  -1   8   6         17.10          2.71        28.51 o                         
   0   8   6         10.88         61.22        33.01 o                         
   1   8   6         66.29         88.02        38.31 o                         
   2   8   6         12.89          8.14        27.69 o                         
  -9   9   6         12.05          1.97        24.88 o                         
  -8   9   6          6.75         33.52        16.72 o                         
  -7   9   6          8.91        -20.17        20.38 o                         
  -6   9   6        102.82        125.66        30.57 o                         
  -5   9   6        124.45        139.71        35.19 o                         
  -4   9   6         18.81         -6.08        14.18 o                         
  -3   9   6          5.20         29.44        18.34 o                         
  -2   9   6         94.53        104.58        27.72 o                         
  -1   9   6         26.72         26.71        20.49 o                         
   0   9   6          0.91          1.26        18.58 o                         
   1   9   6         44.27         86.41        46.65 o                         
  -8  10   6         49.35         22.84        31.16 o                         
  -7  10   6         10.36         11.85        16.69 o                         
  -6  10   6          1.88         27.62        15.57 o                         
  -5  10   6          0.82         16.54        19.97 o                         
  -4  10   6          3.89        -15.46        18.70 o                         
  -3  10   6          2.44         25.45        21.17 o                         
  -2  10   6         45.61         55.58        31.44 o                         
  -1  10   6        124.33        177.18        59.61 o                         
  -6  11   6          1.05         -2.30        24.15 o                         
  -5  11   6         32.20         48.61        17.14 o                         
  -4  11   6        117.15        121.03        37.05 o                         
  -3  11   6         31.77         42.33        31.10 o                         
   2 -12   7        138.45         89.95        39.63 o                         
   3 -12   7         24.90         57.47        30.91 o                         
  -1 -11   7         62.02         38.33        21.62 o                         
   0 -11   7         80.22         95.27        26.81 o                         
   1 -11   7         85.58         88.52        26.37 o                         
   2 -11   7        125.17        176.91        53.37 o                         
   3 -11   7        105.74        176.37        59.46 o                         
   4 -11   7         40.57        -22.13        36.69 o                         
   5 -11   7          2.06         23.55        18.69 o                         
  -2 -10   7         55.12         79.50        24.15 o                         
  -1 -10   7        215.98        212.99        37.72 o                         
   0 -10   7        349.55        419.73        48.98 o                         
   1 -10   7        115.06        138.03        27.51 o                         
   2 -10   7         60.22         70.57        20.66 o                         
   3 -10   7        169.58        109.41        39.47 o                         
   4 -10   7          2.33          4.54        20.06 o                         
   5 -10   7          6.43          9.56        16.88 o                         
   6 -10   7          7.16         33.49        21.44 o                         
  -4  -9   7         64.77         62.99        30.62 o                         
  -3  -9   7        136.18         88.77        41.19 o                         
  -2  -9   7         66.64         36.48        10.69 o                         
  -1  -9   7         91.75         55.45        24.16 o                         
   0  -9   7        276.67        245.79        35.29 o                         
   1  -9   7        220.14        181.99        31.50 o                         
   2  -9   7         24.40         26.99        15.17 o                         
   3  -9   7        227.21        261.59        54.14 o                         
   4  -9   7          1.38         10.98        25.12 o                         
   5  -9   7         15.49         45.49        23.43 o                         
   6  -9   7          7.27         -7.67        17.44 o                         
   7  -9   7         21.89         28.41        55.16 o                         
  -5  -8   7          0.25         32.08        32.35 o                         
  -4  -8   7          6.12        -13.34        13.34 o                         
  -3  -8   7        148.65        151.64        28.53 o                         
  -2  -8   7        632.66        671.23        67.70 o                         
  -1  -8   7        258.86        305.11        39.41 o                         
   0  -8   7         15.32         -0.87        13.86 o                         
   1  -8   7          2.14        -13.99        13.99 o                         
   2  -8   7        202.90        145.05        22.34 o                         
   3  -8   7          0.12          4.27        11.68 o                         
   4  -8   7        154.24        130.13        25.78 o                         
   5  -8   7         30.85         21.03        44.55 o                         
   6  -8   7        156.56        207.55        60.41 o                         
   7  -8   7         15.41         12.17        32.83 o                         
  -5  -7   7        164.68        209.12        37.02 o                         
  -4  -7   7        154.61        207.00        37.28 o                         
  -3  -7   7         21.82         21.51        12.72 o                         
  -2  -7   7        168.47        223.06        34.36 o                         
  -1  -7   7        267.11        289.50        36.43 o                         
   0  -7   7          0.10        -10.39        11.13 o                         
   1  -7   7        678.77        706.32        85.91 o                         
   2  -7   7        103.87        100.22        16.45 o                         
   3  -7   7        149.88        127.49        24.79 o                         
   4  -7   7        203.60        225.71        33.62 o                         
   5  -7   7         13.79        -29.03        31.92 o                         
   6  -7   7         19.48         42.71        22.37 o                         
   7  -7   7         11.55         63.24        44.24 o                         
  -6  -6   7         33.38         58.26        41.28 o                         
  -5  -6   7         14.73         23.13        21.74 o                         
  -4  -6   7        295.14        379.45        65.94 o                         
  -3  -6   7         53.87         27.00        13.84 o                         
  -2  -6   7          3.73          4.81        20.24 o                         
  -1  -6   7         62.35         35.60        26.98 o                         
   0  -6   7          1.13         -1.18         8.91 o                         
   1  -6   7        177.33        210.23        25.97 o                         
   2  -6   7        388.25        334.46        29.50 o                         
   3  -6   7        550.82        639.22        79.13 o                         
   4  -6   7        323.25        389.04        64.89 o                         
   5  -6   7         13.13         22.80        19.40 o                         
   6  -6   7         17.90         30.36        22.45 o                         
   7  -6   7         12.02         28.02        20.35 o                         
  -7  -5   7          1.32         -9.83        28.99 o                         
  -6  -5   7         41.21         29.18        23.30 o                         
  -5  -5   7          6.79        -30.02        30.02 o                         
  -4  -5   7          3.90        -23.28        23.28 o                         
  -3  -5   7        165.68        108.40        29.29 o                         
  -2  -5   7         30.36          5.79        22.77 o                         
  -1  -5   7        464.07        489.93        59.65 o                         
   0  -5   7        838.67        817.20        51.96 o                         
   1  -5   7       1137.50       1107.73        45.53 o                         
   2  -5   7        128.37        119.80        16.05 o                         
   3  -5   7        253.86        290.76        49.36 o                         
   4  -5   7       1002.59       1039.05        98.70 o                         
   5  -5   7        111.21        147.75        37.65 o                         
   6  -5   7          6.25         52.78        36.12 o                         
   7  -5   7          0.07         24.14        22.53 o                         
  -7  -4   7         17.59         16.27        20.42 o                         
  -6  -4   7        246.32        319.96        63.60 o                         
  -5  -4   7          0.34        -17.93        26.46 o                         
  -4  -4   7         87.69         44.74        20.91 o                         
  -3  -4   7         88.36         89.72        29.38 o                         
  -2  -4   7        184.35        197.17        40.08 o                         
  -1  -4   7        476.63        473.69        54.11 o                         
   0  -4   7       3276.53       3616.93        98.01 o                         
   1  -4   7       2245.51       2295.95        78.17 o                         
   2  -4   7       3690.04       3741.66        90.53 o                         
   3  -4   7         95.24        131.15        30.83 o                         
   4  -4   7         15.41         -2.05         9.62 o                         
   5  -4   7         57.35         89.95        33.95 o                         
   6  -4   7         14.88         44.45        20.98 o                         
   7  -4   7          2.04         11.69        13.84 o                         
  -8  -3   7          1.03          1.16        13.59 o                         
  -7  -3   7         56.37         36.14        15.30 o                         
  -6  -3   7          1.41         -1.05        18.16 o                         
  -5  -3   7          7.98          2.11        19.15 o                         
  -4  -3   7         36.85         45.22        24.45 o                         
  -3  -3   7        502.69        505.68        67.88 o                         
  -2  -3   7       3187.64       3578.36       163.09 o                         
  -1  -3   7       2211.15       1975.38       108.90 o                         
   0  -3   7       1158.78       1093.40        73.30 o                         
   1  -3   7        543.51        455.27        33.90 o                         
   2  -3   7        398.07        362.36        25.03 o                         
   3  -3   7        980.19        916.12        63.21 o                         
   4  -3   7        161.01        193.18        36.05 o                         
   5  -3   7          2.12          3.80         9.93 o                         
   6  -3   7          0.48         17.15        14.86 o                         
   7  -3   7          0.32        -37.57        37.57 o                         
  -8  -2   7         67.19         66.17        32.34 o                         
  -7  -2   7          2.71          2.45        11.37 o                         
  -6  -2   7          9.16         -8.75        13.14 o                         
  -5  -2   7        450.33        344.57        58.05 o                         
  -4  -2   7        797.55        807.99        87.97 o                         
  -3  -2   7        343.61        331.01        51.00 o                         
  -2  -2   7       3358.17       3456.25       151.88 o                         
  -1  -2   7       4253.59       3867.75       251.05 o                         
   0  -2   7       3711.37       3874.91       138.96 o                         
   1  -2   7       1343.50       1340.17        56.38 o                         
   2  -2   7        288.40        247.94        20.82 o                         
   3  -2   7         45.30         64.27        12.28 o                         
   4  -2   7         77.50        100.13        15.58 o                         
   5  -2   7          6.94         18.56        13.00 o                         
   6  -2   7          3.90         15.02        15.17 o                         
   7  -2   7         22.62         12.41        31.34 o                         
  -9  -1   7          2.38         13.77        21.87 o                         
  -8  -1   7         55.46         69.69        20.88 o                         
  -7  -1   7         23.90         12.38        13.02 o                         
  -6  -1   7         34.52          6.39        28.27 o                         
  -5  -1   7        312.65        241.82        27.56 o                         
  -4  -1   7       2751.27       3126.51       165.16 o                         
  -3  -1   7       1783.96       1882.99       119.59 o                         
  -2  -1   7       2064.03       1988.13       114.12 o                         
  -1  -1   7        300.26        285.06        19.58 o                         
   0  -1   7       2238.07       2060.55        66.56 o                         
   1  -1   7       1971.23       2030.67        73.55 o                         
   2  -1   7        218.89        206.94        19.23 o                         
   3  -1   7         19.47          2.14         9.97 o                         
   4  -1   7         40.33         32.64         9.56 o                         
   5  -1   7          0.17          4.24        22.96 o                         
   6  -1   7          4.05         -3.63        11.69 o                         
   7  -1   7          0.40          2.14        23.31 o                         
  -9   0   7         47.08         73.50        25.88 o                         
  -8   0   7         39.37         36.21        19.38 o                         
  -7   0   7        326.04        366.74        46.02 o                         
  -6   0   7        248.70        238.41        53.25 o                         
  -5   0   7        309.56        208.29        43.76 o                         
  -4   0   7        782.84        764.70        78.77 o                         
  -3   0   7       3467.25       3730.84       169.72 o                         
  -2   0   7       3250.05       3406.57       147.92 o                         
  -1   0   7       3028.45       2913.13       129.40 o                         
   0   0   7       1192.81       1148.11        79.29 o                         
   1   0   7         58.21         55.82        18.96 o                         
   2   0   7         13.76         17.64         9.24 o                         
   3   0   7         13.81         19.10         9.06 o                         
   4   0   7         54.46         47.94        22.26 o                         
   5   0   7         32.07          2.57        42.77 o                         
   6   0   7          1.20         -0.44        13.12 o                         
  -9   1   7          7.24          0.64        28.68 o                         
  -8   1   7          2.27         13.91        29.24 o                         
  -7   1   7         78.48         65.00        28.66 o                         
  -6   1   7        430.90        391.37        67.94 o                         
  -5   1   7       1758.77       1896.79       135.49 o                         
  -4   1   7       1078.76       1162.02        98.55 o                         
  -3   1   7       1655.57       1766.91       115.76 o                         
  -2   1   7        971.88        820.71        73.98 o                         
  -1   1   7        145.68        244.97        40.74 o                         
   0   1   7        584.41        533.20        58.02 o                         
   1   1   7         80.06         89.85        26.07 o                         
   2   1   7        403.76        343.89        31.47 o                         
   3   1   7          6.91          1.76        11.72 o                         
   4   1   7          2.12         18.30        13.62 o                         
   5   1   7          5.22         14.73        22.56 o                         
   6   1   7         15.75         49.94        30.91 o                         
  -9   2   7         31.18         14.57        28.69 o                         
  -8   2   7         49.74          5.33        25.39 o                         
  -7   2   7         35.65         29.10        25.44 o                         
  -6   2   7        240.20        227.99        28.73 o                         
  -5   2   7        468.61        473.03        45.30 o                         
  -4   2   7       2194.63       2241.53       137.39 o                         
  -3   2   7        247.36        194.01        37.69 o                         
  -2   2   7        119.03         96.69        33.43 o                         
  -1   2   7        330.73        329.21        50.29 o                         
   0   2   7         27.61         16.42        15.35 o                         
   1   2   7         16.30         28.91        21.93 o                         
   2   2   7        320.68        364.46        56.39 o                         
   3   2   7        246.88        289.75        51.49 o                         
   4   2   7         72.28        126.62        38.48 o                         
   5   2   7          0.13         38.57        27.68 o                         
   6   2   7          0.01         47.88        35.68 o                         
 -10   3   7          0.01         18.84        20.53 o                         
  -9   3   7          1.06         -3.65        23.88 o                         
  -8   3   7        186.10        164.89        49.34 o                         
  -7   3   7        402.62        407.64        36.80 o                         
  -6   3   7        217.22        196.04        23.38 o                         
  -5   3   7        194.48        206.61        31.78 o                         
  -4   3   7        722.28        735.25        57.65 o                         
  -3   3   7        264.61        310.47        47.98 o                         
  -2   3   7         17.97         70.10        32.33 o                         
  -1   3   7        843.27        898.88        83.42 o                         
   0   3   7        744.68        699.99        74.73 o                         
   1   3   7        127.20        104.89        28.74 o                         
   2   3   7         42.18         91.23        36.05 o                         
   3   3   7          5.47          4.90        13.66 o                         
   4   3   7         78.30        162.18        48.45 o                         
   5   3   7         10.58         26.21        29.73 o                         
 -10   4   7          9.14         17.48        22.23 o                         
  -9   4   7         18.92        -16.49        26.22 o                         
  -8   4   7          7.05         -6.61        18.63 o                         
  -7   4   7         45.02         56.88        12.93 o                         
  -6   4   7        545.86        570.40        42.27 o                         
  -5   4   7        227.99        199.31        69.13 o                         
  -4   4   7        307.20        240.95        34.97 o                         
  -3   4   7        182.86        208.54        31.32 o                         
  -2   4   7        100.54        108.89        34.19 o                         
  -1   4   7         24.46         37.80        19.10 o                         
   0   4   7        310.55        307.80        54.07 o                         
   1   4   7        644.46        743.63        85.25 o                         
   2   4   7        307.99        341.64        62.65 o                         
   3   4   7          2.59          2.41        27.69 o                         
   4   4   7          0.91         -3.13        23.73 o                         
   5   4   7          0.73        -11.59        35.22 o                         
 -10   5   7          5.04          3.77        17.30 o                         
  -9   5   7         69.49         37.66        15.89 o                         
  -8   5   7         76.08         65.75        16.73 o                         
  -7   5   7          7.69          1.36        11.70 o                         
  -6   5   7         49.68         85.03        22.17 o                         
  -5   5   7          2.62         -8.94        11.12 o                         
  -4   5   7         73.01         55.28        18.92 o                         
  -3   5   7        103.96        118.38        25.73 o                         
  -2   5   7       1049.97       1140.97        69.96 o                         
  -1   5   7        421.66        464.18        67.22 o                         
   0   5   7        110.02         91.92        35.66 o                         
   1   5   7         48.64        101.24        38.03 o                         
   2   5   7        123.65        245.58        53.29 o                         
   3   5   7         70.78        147.77        46.04 o                         
   4   5   7          6.25         25.92        27.07 o                         
  -9   6   7          4.25          1.05        12.38 o                         
  -8   6   7         89.41        137.28        25.10 o                         
  -7   6   7         10.62          1.73        20.08 o                         
  -6   6   7        111.74         63.61        17.92 o                         
  -5   6   7          1.03         -3.17        13.17 o                         
  -4   6   7       1493.30       1473.50        89.18 o                         
  -3   6   7         35.09         30.23        14.08 o                         
  -2   6   7        890.25        981.41        68.67 o                         
  -1   6   7       1511.38       1801.68       139.50 o                         
   0   6   7        331.09        364.85        66.05 o                         
   1   6   7         12.78         33.93        28.45 o                         
   2   6   7          1.13         32.45        28.22 o                         
   3   6   7          0.14         -3.76        20.52 o                         
  -9   7   7          0.17          9.72        23.85 o                         
  -8   7   7          0.01         -5.43        16.80 o                         
  -7   7   7          4.56          1.49        17.46 o                         
  -6   7   7        605.78        526.98        77.29 o                         
  -5   7   7        117.59        135.02        32.64 o                         
  -4   7   7        431.39        469.35        54.62 o                         
  -3   7   7        887.10        982.72        75.76 o                         
  -2   7   7          9.89          6.02        13.97 o                         
  -1   7   7          9.43         23.17        24.61 o                         
   0   7   7        126.78        150.53        49.10 o                         
   1   7   7        136.65        134.87        48.72 o                         
   2   7   7         29.69         50.12        34.94 o                         
  -9   8   7          3.12         13.91        18.22 o                         
  -8   8   7         21.27         17.44        28.48 o                         
  -7   8   7         53.82         65.07        26.56 o                         
  -6   8   7         45.49         30.07        15.48 o                         
  -5   8   7         73.35         64.21        21.30 o                         
  -4   8   7        178.93        167.65        33.98 o                         
  -3   8   7        486.52        500.79        57.11 o                         
  -2   8   7        626.85        640.59        74.70 o                         
  -1   8   7        149.13        177.81        55.27 o                         
   0   8   7          0.15          9.99        19.75 o                         
   1   8   7          0.78          4.38        21.53 o                         
  -8   9   7          7.09         12.68        16.66 o                         
  -7   9   7         44.53         18.06        15.01 o                         
  -6   9   7        279.11        274.34        49.00 o                         
  -5   9   7        298.34        338.72        52.27 o                         
  -4   9   7         60.29         26.04        52.59 o                         
  -3   9   7         29.21         37.84        21.92 o                         
  -2   9   7         94.24         86.81        28.79 o                         
  -1   9   7         34.91         68.08        33.24 o                         
   0   9   7         17.93          4.04        20.88 o                         
  -7  10   7         16.73         10.32        17.79 o                         
  -6  10   7         34.02         30.90        23.36 o                         
  -5  10   7        151.28        186.59        41.28 o                         
  -4  10   7        159.56        133.48        35.41 o                         
  -3  10   7         28.33         17.83        18.71 o                         
  -2  10   7          0.05         26.92        38.39 o                         
  -1  10   7          3.81          9.55        22.56 o                         
  -5  11   7         10.91         42.39        39.26 o                         
  -4  11   7         17.50        -18.27        18.27 o                         
  -1 -11   8          9.10         18.71        38.59 o                         
   0 -11   8         10.62         -0.60        35.14 o                         
   1 -11   8         47.57         72.64        23.31 o                         
   2 -11   8        144.12        170.58        54.67 o                         
   3 -11   8        112.41        119.92        43.96 o                         
   4 -11   8         37.46         15.44        23.99 o                         
   5 -11   8         32.24         34.09        24.16 o                         
  -2 -10   8          1.57        -23.70        23.70 o                         
  -1 -10   8         97.19         94.55        25.45 o                         
   0 -10   8         91.05        101.75        26.83 o                         
   1 -10   8         74.33         83.11        21.81 o                         
   2 -10   8        128.62        118.57        42.69 o                         
   3 -10   8        235.34        205.97        58.71 o                         
   4 -10   8        103.40        184.99        39.84 o                         
   5 -10   8          2.67        -13.37        13.37 o                         
   6 -10   8         16.42         13.27        21.82 o                         
  -4  -9   8         21.59         10.90        13.66 o                         
  -3  -9   8          1.84          2.22        31.16 o                         
  -2  -9   8         11.18        -10.57        18.79 o                         
  -1  -9   8        104.02         85.40        19.83 o                         
   0  -9   8        655.81        593.27        56.75 o                         
   1  -9   8        518.35        603.27        54.04 o                         
   2  -9   8        168.31        227.63        55.07 o                         
   3  -9   8         74.54        104.54        38.80 o                         
   4  -9   8        164.82        217.08        38.39 o                         
   5  -9   8        134.34        171.47        35.96 o                         
   6  -9   8          0.24         -7.61        16.76 o                         
  -5  -8   8          3.90        -16.14        20.55 o                         
  -4  -8   8          6.01         24.11        15.83 o                         
  -3  -8   8        262.39        285.38        43.44 o                         
  -2  -8   8        495.36        541.82        56.41 o                         
  -1  -8   8        238.34        276.83        53.48 o                         
   0  -8   8        255.64        278.75        37.98 o                         
   1  -8   8        573.11        540.44        50.50 o                         
   2  -8   8        335.40        327.98        66.12 o                         
   3  -8   8        137.63        148.25        28.38 o                         
   4  -8   8          0.51        -19.79        34.56 o                         
   5  -8   8          0.48        -22.36        22.36 o                         
   6  -8   8          0.53         13.60        15.45 o                         
   7  -8   8          0.01         39.76        37.11 o                         
  -5  -7   8         28.46         35.94        36.50 o                         
  -4  -7   8         95.42         92.05        25.26 o                         
  -3  -7   8         53.41         51.83        17.28 o                         
  -2  -7   8        470.51        524.00        52.03 o                         
  -1  -7   8        923.27       1118.26        73.57 o                         
   0  -7   8        694.21        688.10        54.41 o                         
   1  -7   8        215.06        176.98        25.92 o                         
   2  -7   8        139.05        118.68        18.37 o                         
   3  -7   8        509.75        624.28        57.00 o                         
   4  -7   8         25.44         27.95        22.11 o                         
   5  -7   8          7.98          2.28        16.39 o                         
   6  -7   8          1.26        -29.51        33.14 o                         
   7  -7   8          1.56          3.90        21.30 o                         
  -6  -6   8        108.51        109.31        43.39 o                         
  -5  -6   8         31.36         33.53        32.34 o                         
  -4  -6   8        241.82        247.37        55.76 o                         
  -3  -6   8        387.98        510.70        73.88 o                         
  -2  -6   8        222.01        263.64        49.19 o                         
  -1  -6   8       1080.52       1214.88        73.90 o                         
   0  -6   8       1240.98       1339.61        74.70 o                         
   1  -6   8        507.17        471.48        33.11 o                         
   2  -6   8         54.38         29.90         7.93 o                         
   3  -6   8         10.11         28.51        23.79 o                         
   4  -6   8         10.62          3.03        12.55 o                         
   5  -6   8          4.16         30.91        22.39 o                         
   6  -6   8         20.44         -3.85        29.40 o                         
   7  -6   8          7.47         10.90        23.63 o                         
  -7  -5   8          9.71         80.56        41.70 o                         
  -6  -5   8          0.61        -21.99        21.99 o                         
  -5  -5   8        194.21        274.62        63.23 o                         
  -4  -5   8        464.57        554.66        80.17 o                         
  -3  -5   8       1011.32       1127.09        76.90 o                         
  -2  -5   8        774.44        720.92        78.81 o                         
  -1  -5   8        238.40        175.62        35.71 o                         
   0  -5   8        455.16        416.80        73.86 o                         
   1  -5   8        287.74        255.13        28.13 o                         
   2  -5   8        101.77         70.04        13.61 o                         
   3  -5   8          0.13         -1.90        10.72 o                         
   4  -5   8        249.33        267.78        52.17 o                         
   5  -5   8         53.80         57.30        28.36 o                         
   6  -5   8         24.08         -2.42        16.48 o                         
   7  -5   8          0.52         -4.36        19.44 o                         
  -7  -4   8        118.63        102.52        43.32 o                         
  -6  -4   8        103.74        152.10        50.12 o                         
  -5  -4   8        196.35        212.23        55.21 o                         
  -4  -4   8          2.26          6.33        16.23 o                         
  -3  -4   8        746.79        699.52        82.03 o                         
  -2  -4   8       1199.94       1097.37        92.39 o                         
  -1  -4   8        458.14        393.06        52.42 o                         
   0  -4   8         99.85        105.37        19.78 o                         
   1  -4   8         96.44         90.67        17.16 o                         
   2  -4   8         36.81         22.63        18.59 o                         
   3  -4   8          0.29        -12.77        16.78 o                         
   4  -4   8         23.35         18.26        17.69 o                         
   5  -4   8        196.93        205.58        36.78 o                         
   6  -4   8         77.08        107.57        30.03 o                         
   7  -4   8          0.28          0.65        27.69 o                         
  -8  -3   8          0.49         -1.36        18.86 o                         
  -7  -3   8         11.76         31.36        24.14 o                         
  -6  -3   8        136.77        124.15        31.49 o                         
  -5  -3   8       1359.16       1407.72       127.92 o                         
  -4  -3   8        413.52        346.36        58.11 o                         
  -3  -3   8          1.72        -17.33        17.33 o                         
  -2  -3   8         32.42         14.28        13.32 o                         
  -1  -3   8        164.86        106.97        25.27 o                         
   0  -3   8         17.74         14.95         9.39 o                         
   1  -3   8        498.31        558.36        39.68 o                         
   2  -3   8        600.53        600.12        35.26 o                         
   3  -3   8        495.96        463.04        30.60 o                         
   4  -3   8        128.98        124.66        39.46 o                         
   5  -3   8          0.13        -12.54        12.54 o                         
   6  -3   8          9.04         20.10        13.43 o                         
   7  -3   8          4.48         23.96        36.78 o                         
  -8  -2   8         95.44         92.39        41.41 o                         
  -7  -2   8        130.27        104.14        24.56 o                         
  -6  -2   8         53.94         28.88        19.89 o                         
  -5  -2   8        419.45        351.47        31.38 o                         
  -4  -2   8        134.63        118.29        35.10 o                         
  -3  -2   8         76.74         44.19        14.42 o                         
  -2  -2   8         37.53         40.65        16.74 o                         
  -1  -2   8        400.21        429.14        52.86 o                         
   0  -2   8        601.28        569.31        41.46 o                         
   1  -2   8        256.93        210.56        23.04 o                         
   2  -2   8        214.42        178.37        19.53 o                         
   3  -2   8        357.81        298.51        26.23 o                         
   4  -2   8        204.97        222.98        23.52 o                         
   5  -2   8         17.39         22.82        13.92 o                         
   6  -2   8          0.07        -11.03        25.15 o                         
   7  -2   8          0.00         19.51        32.11 o                         
  -9  -1   8         96.81        105.05        39.80 o                         
  -8  -1   8          1.67         -8.79        18.62 o                         
  -7  -1   8        348.39        295.50        38.56 o                         
  -6  -1   8        110.00        121.67        23.28 o                         
  -5  -1   8         24.74         -8.11        26.48 o                         
  -4  -1   8         43.29         33.40        12.60 o                         
  -3  -1   8        254.84        203.15        41.26 o                         
  -2  -1   8         25.82         17.62        10.66 o                         
  -1  -1   8       1021.06        828.70       153.23 o                         
   0  -1   8       2155.84       2059.14       115.80 o                         
   1  -1   8       2667.46       2839.28        92.91 o                         
   2  -1   8        404.78        427.26        30.55 o                         
   3  -1   8          5.79          0.52         8.19 o                         
   4  -1   8         26.46         35.96         8.83 o                         
   5  -1   8         42.41         57.95        17.67 o                         
   6  -1   8          4.11          9.95        19.11 o                         
  -9   0   8          5.29         32.41        16.91 o                         
  -8   0   8          0.03         12.73        33.61 o                         
  -7   0   8         45.82         69.28        36.50 o                         
  -6   0   8         61.90         40.62        14.19 o                         
  -5   0   8        161.68        133.31        35.26 o                         
  -4   0   8        144.30        109.55        23.35 o                         
  -3   0   8       1647.81       1977.10       129.71 o                         
  -2   0   8       1523.98       1687.29       113.30 o                         
  -1   0   8       1023.32        992.97        80.12 o                         
   0   0   8        760.65        773.77        71.47 o                         
   1   0   8        419.85        458.03        55.37 o                         
   2   0   8        369.43        367.66        31.82 o                         
   3   0   8        184.75        224.44        25.50 o                         
   4   0   8          1.81          6.16        18.96 o                         
   5   0   8          2.13         25.64        25.01 o                         
   6   0   8          5.72         28.78        27.98 o                         
  -9   1   8         27.37         24.90        21.03 o                         
  -8   1   8         43.21         31.24        27.54 o                         
  -7   1   8          0.01        -37.42        37.42 o                         
  -6   1   8         68.97         53.43        30.79 o                         
  -5   1   8        142.86         79.92        25.79 o                         
  -4   1   8        467.49        439.48        66.96 o                         
  -3   1   8        250.73        191.73        40.38 o                         
  -2   1   8       3533.99       3660.19       164.40 o                         
  -1   1   8       1389.63       1403.68       100.50 o                         
   0   1   8        594.06        742.91        72.60 o                         
   1   1   8       2013.73       2271.36       127.98 o                         
   2   1   8        100.41        103.84        17.83 o                         
   3   1   8         81.08        110.31        30.21 o                         
   4   1   8         32.47         97.09        34.99 o                         
   5   1   8          9.17         23.60        24.44 o                         
   6   1   8          8.25         -5.72        47.93 o                         
  -9   2   8          4.63         24.06        28.10 o                         
  -8   2   8          3.06          1.34        17.43 o                         
  -7   2   8          6.22         -7.37        24.78 o                         
  -6   2   8        167.81        112.06        30.36 o                         
  -5   2   8       1208.30       1359.39       120.76 o                         
  -4   2   8       1476.90       1713.01       128.91 o                         
  -3   2   8       1507.44       1626.88       117.43 o                         
  -2   2   8       1166.61       1202.02        99.91 o                         
  -1   2   8       1915.15       2094.95       130.08 o                         
   0   2   8        392.85        423.40        57.72 o                         
   1   2   8        220.94        231.58        46.20 o                         
   2   2   8          1.18          4.57        18.78 o                         
   3   2   8         32.96         31.04        28.11 o                         
   4   2   8         14.60         19.52        22.89 o                         
   5   2   8         12.36          9.51        26.16 o                         
  -9   3   8         13.75         23.85        22.34 o                         
  -8   3   8         61.14         65.18        17.84 o                         
  -7   3   8        198.48        177.72        29.21 o                         
  -6   3   8         32.31         38.48        42.84 o                         
  -5   3   8        214.75        236.67        52.45 o                         
  -4   3   8       1742.75       2024.35       137.35 o                         
  -3   3   8       2137.20       2163.98       141.10 o                         
  -2   3   8        349.86        430.04        62.85 o                         
  -1   3   8        279.30        234.76        45.52 o                         
   0   3   8        130.68        130.57        34.14 o                         
   1   3   8        484.74        517.55        69.84 o                         
   2   3   8         66.06         65.68        33.58 o                         
   3   3   8         34.60         55.87        24.99 o                         
   4   3   8         21.75         44.55        33.77 o                         
   5   3   8          1.04         53.92        36.82 o                         
 -10   4   8          4.21         -4.50        22.27 o                         
  -9   4   8          1.98        -11.58        30.00 o                         
  -8   4   8         21.29         11.68        10.33 o                         
  -7   4   8        278.48        260.62        30.66 o                         
  -6   4   8        683.57        694.47        65.40 o                         
  -5   4   8        470.86        478.78        52.43 o                         
  -4   4   8        222.85        260.67        36.71 o                         
  -3   4   8        694.44        712.14        82.78 o                         
  -2   4   8       1282.39       1326.53       117.43 o                         
  -1   4   8        509.44        554.00        73.22 o                         
   0   4   8          8.74         11.63        18.76 o                         
   1   4   8         29.89          9.30        18.72 o                         
   2   4   8          0.03         20.34        17.26 o                         
   3   4   8          0.98         12.23        22.17 o                         
   4   4   8          0.35         -0.43        18.48 o                         
  -9   5   8         32.37         19.74        16.08 o                         
  -8   5   8         26.97         28.13        13.05 o                         
  -7   5   8         41.03         -2.95        19.98 o                         
  -6   5   8        275.06        264.29        43.26 o                         
  -5   5   8        656.58        642.07        60.58 o                         
  -4   5   8       1571.23       1730.30        96.31 o                         
  -3   5   8        506.52        501.89        52.04 o                         
  -2   5   8        112.61         95.44        29.46 o                         
  -1   5   8         14.00         45.44        21.95 o                         
   0   5   8         15.58          3.83        22.14 o                         
   1   5   8         77.64         24.33        19.00 o                         
   2   5   8         60.28         90.99        37.34 o                         
   3   5   8         12.45         54.24        38.27 o                         
  -9   6   8          8.26         35.76        21.32 o                         
  -8   6   8        109.28         82.48        31.11 o                         
  -7   6   8        345.98        358.69        51.25 o                         
  -6   6   8          7.92        -12.90        16.74 o                         
  -5   6   8        476.34        452.37        51.76 o                         
  -4   6   8         10.79          4.56        16.83 o                         
  -3   6   8          3.56        -18.75        18.75 o                         
  -2   6   8         93.80         68.19        30.96 o                         
  -1   6   8        225.53        224.13        50.43 o                         
   0   6   8         22.88         21.34        18.65 o                         
   1   6   8         43.89         42.01        32.96 o                         
   2   6   8          4.65         29.94        32.23 o                         
   3   6   8         30.83         62.40        42.76 o                         
  -9   7   8         19.58         24.18        23.88 o                         
  -8   7   8         40.27         57.48        23.18 o                         
  -7   7   8        194.70        210.34        40.90 o                         
  -6   7   8         35.12         41.18        18.77 o                         
  -5   7   8          0.85         -1.07        25.52 o                         
  -4   7   8        351.54        290.66        43.26 o                         
  -3   7   8          8.69        -12.54        12.54 o                         
  -2   7   8          0.57        -25.45        25.45 o                         
  -1   7   8         22.41         36.83        32.02 o                         
   0   7   8        345.43        425.21        76.60 o                         
   1   7   8        123.09        144.48        52.10 o                         
   2   7   8          1.50         36.17        42.66 o                         
  -9   8   8          5.28         -7.05        19.85 o                         
  -8   8   8          1.02        -20.83        22.02 o                         
  -7   8   8         58.66         57.51        27.54 o                         
  -6   8   8         35.48         26.06        16.50 o                         
  -5   8   8          0.03          1.34        13.03 o                         
  -4   8   8         27.25         37.83        26.45 o                         
  -3   8   8        171.64        202.64        37.90 o                         
  -2   8   8         86.11        119.89        39.43 o                         
  -1   8   8          2.05          8.74        32.59 o                         
   0   8   8          0.11         28.46        22.43 o                         
   1   8   8          9.32        -38.34        38.34 o                         
  -8   9   8         14.12         -4.52        39.00 o                         
  -7   9   8          8.76        -22.94        23.95 o                         
  -6   9   8          5.65         -9.03        14.30 o                         
  -5   9   8         20.31         20.87        16.90 o                         
  -4   9   8          0.58        -12.63        36.24 o                         
  -3   9   8         32.74         33.93        20.26 o                         
  -2   9   8        161.10        202.54        53.14 o                         
  -1   9   8         97.26        132.06        52.90 o                         
  -7  10   8         11.57          0.59        17.39 o                         
  -6  10   8          1.83         26.58        20.35 o                         
  -5  10   8        100.50        107.42        36.05 o                         
  -4  10   8         76.26         48.67        19.48 o                         
  -3  10   8         12.33         27.79        29.44 o                         
  -2  10   8          6.11          4.11        31.91 o                         
   0 -11   9        167.89        192.35        37.08 o                         
   1 -11   9         27.92         58.58        43.39 o                         
   2 -11   9          0.79         11.05        21.87 o                         
   3 -11   9          0.92        -31.62        31.62 o                         
   4 -11   9          0.54         26.04        23.47 o                         
  -2 -10   9         36.51         10.04        34.61 o                         
  -1 -10   9         53.02         18.06        17.73 o                         
   0 -10   9         29.16          2.32        12.25 o                         
   1 -10   9         27.18         43.69        20.25 o                         
   2 -10   9          6.71        -13.06        18.99 o                         
   3 -10   9         45.79         45.46        32.45 o                         
   4 -10   9         23.14         67.73        28.29 o                         
   5 -10   9          0.09         10.99        15.51 o                         
  -3  -9   9         68.05         68.82        22.21 o                         
  -2  -9   9        137.74        137.80        25.59 o                         
  -1  -9   9          4.04        -16.31        16.31 o                         
   0  -9   9         26.74         16.92        14.80 o                         
   1  -9   9         20.11        -17.50        17.50 o                         
   2  -9   9          3.84         36.45        25.39 o                         
   3  -9   9         29.82         64.18        23.03 o                         
   4  -9   9         75.20         89.53        25.46 o                         
   5  -9   9         56.68         81.19        27.56 o                         
   6  -9   9          0.53        -24.08        24.08 o                         
  -4  -8   9         29.27         20.76        27.65 o                         
  -3  -8   9          0.16         34.41        21.65 o                         
  -2  -8   9          3.63         -9.29        25.23 o                         
  -1  -8   9         34.69         21.57        11.92 o                         
   0  -8   9          8.27         -0.01        13.59 o                         
   1  -8   9        243.31        237.15        32.81 o                         
   2  -8   9        284.04        343.40        46.07 o                         
   3  -8   9         59.57         89.59        21.06 o                         
   4  -8   9         43.51         37.37        13.18 o                         
   5  -8   9         63.16         41.66        27.91 o                         
   6  -8   9         36.96         25.63        24.84 o                         
  -5  -7   9         30.51         64.69        37.02 o                         
  -4  -7   9          1.08         36.43        28.51 o                         
  -3  -7   9         14.69         30.43        38.09 o                         
  -2  -7   9         23.69         32.06        14.76 o                         
  -1  -7   9        300.32        282.33        39.71 o                         
   0  -7   9         30.90         25.74        12.75 o                         
   1  -7   9        310.94        282.91        33.68 o                         
   2  -7   9        545.51        611.70        54.39 o                         
   3  -7   9        316.47        371.49        61.28 o                         
   4  -7   9         43.05         51.62        33.49 o                         
   5  -7   9          0.22        -15.76        31.94 o                         
   6  -7   9          5.40          0.30        21.29 o                         
  -6  -6   9          1.48         36.41        33.43 o                         
  -5  -6   9          7.95        -34.83        34.83 o                         
  -4  -6   9        120.28         87.24        30.10 o                         
  -3  -6   9         53.75         41.60        24.01 o                         
  -2  -6   9        146.60        114.86        33.76 o                         
  -1  -6   9        742.36        783.51        49.66 o                         
   0  -6   9        642.57        653.18        51.99 o                         
   1  -6   9        426.86        488.22        33.97 o                         
   2  -6   9        363.83        390.90        40.85 o                         
   3  -6   9        109.73        145.10        42.61 o                         
   4  -6   9        136.74        152.51        44.33 o                         
   5  -6   9         34.27         37.74        19.57 o                         
   6  -6   9          1.38          9.28        24.53 o                         
  -7  -5   9         23.16         37.91        22.18 o                         
  -6  -5   9          8.76          3.94        17.36 o                         
  -5  -5   9        146.44        118.66        40.67 o                         
  -4  -5   9        135.96        139.41        36.10 o                         
  -3  -5   9        225.57        236.83        51.03 o                         
  -2  -5   9        179.08        144.52        35.66 o                         
  -1  -5   9        725.79        721.85        75.61 o                         
   0  -5   9        716.84        663.06        38.39 o                         
   1  -5   9       1396.52       1498.29        58.63 o                         
   2  -5   9        415.28        401.23        52.72 o                         
   3  -5   9          5.77         12.75        13.86 o                         
   4  -5   9         67.51         80.18        34.10 o                         
   5  -5   9         14.60         27.81        21.56 o                         
   6  -5   9         39.67         35.13        22.65 o                         
   7  -5   9          1.32        -11.88        27.63 o                         
  -7  -4   9         54.70         30.05        27.34 o                         
  -6  -4   9         15.14         16.43        18.99 o                         
  -5  -4   9         21.30         15.14        20.63 o                         
  -4  -4   9        155.15        115.53        36.91 o                         
  -3  -4   9       1254.14       1316.30       116.86 o                         
  -2  -4   9       2690.02       2791.27       155.24 o                         
  -1  -4   9        835.20        916.29        82.96 o                         
   0  -4   9        218.14        189.84        23.68 o                         
   1  -4   9        654.22        702.93        48.88 o                         
   2  -4   9        985.28        966.32        54.61 o                         
   3  -4   9         22.41         20.44        13.98 o                         
   4  -4   9          2.68         15.98        12.03 o                         
   5  -4   9         20.40          5.65        17.93 o                         
   6  -4   9         22.04         12.05        14.96 o                         
  -8  -3   9         15.65         19.88        29.98 o                         
  -7  -3   9          1.93        -15.57        27.06 o                         
  -6  -3   9        157.47        130.52        45.54 o                         
  -5  -3   9        556.31        676.95        91.40 o                         
  -4  -3   9        294.81        256.84        52.03 o                         
  -3  -3   9        177.75        124.32        30.88 o                         
  -2  -3   9       1230.51       1433.51       108.19 o                         
  -1  -3   9       2192.06       2142.20       123.90 o                         
   0  -3   9        915.10        829.55        71.80 o                         
   1  -3   9        103.76         85.82        18.07 o                         
   2  -3   9         55.16         58.46        12.76 o                         
   3  -3   9         22.59         25.40         8.20 o                         
   4  -3   9         10.27         20.57        14.28 o                         
   5  -3   9          1.54         10.78        12.42 o                         
   6  -3   9          3.38         -2.56        25.49 o                         
  -8  -2   9          0.19          0.84        18.96 o                         
  -7  -2   9        497.39        485.36        83.29 o                         
  -6  -2   9          0.39        -33.67        33.67 o                         
  -5  -2   9        341.84        327.99        60.58 o                         
  -4  -2   9       2481.39       2565.96       164.91 o                         
  -3  -2   9        640.69        586.98        73.89 o                         
  -2  -2   9        745.77        739.25        77.40 o                         
  -1  -2   9        443.15        397.05        54.42 o                         
   0  -2   9        966.92        920.20        50.49 o                         
   1  -2   9        108.17         64.80        13.74 o                         
   2  -2   9          0.36          0.46         9.84 o                         
   3  -2   9         88.97         67.01        11.78 o                         
   4  -2   9         33.21         28.18        13.40 o                         
   5  -2   9          0.10         -6.12        11.74 o                         
   6  -2   9          2.97         53.85        37.21 o                         
  -9  -1   9         91.30         71.93        46.09 o                         
  -8  -1   9          0.61         21.46        21.52 o                         
  -7  -1   9          2.66         24.51        28.39 o                         
  -6  -1   9        401.81        419.78        78.61 o                         
  -5  -1   9         46.78        -29.90        30.48 o                         
  -4  -1   9        951.33       1054.50       103.20 o                         
  -3  -1   9       2611.28       2661.15       155.59 o                         
  -2  -1   9       1020.24       1028.26        91.42 o                         
  -1  -1   9        176.92        168.24        19.04 o                         
   0  -1   9         32.00         18.96         8.83 o                         
   1  -1   9          3.62          0.07        22.18 o                         
   2  -1   9          9.01          8.90         6.74 o                         
   3  -1   9         13.94         -3.23         9.00 o                         
   4  -1   9         16.11         17.41         8.20 o                         
   5  -1   9         54.99         71.18        20.75 o                         
   6  -1   9          1.81        -28.19        28.19 o                         
  -9   0   9         16.14         17.81        32.94 o                         
  -8   0   9         61.39         39.68        29.94 o                         
  -7   0   9        310.51        395.38        77.97 o                         
  -6   0   9        885.63        945.18       109.12 o                         
  -5   0   9        848.99        980.29       105.06 o                         
  -4   0   9        350.10        307.63        56.02 o                         
  -3   0   9         77.91         36.67        20.48 o                         
  -2   0   9        125.93        143.73        37.22 o                         
  -1   0   9        444.13        394.79        53.47 o                         
   0   0   9         50.42         42.18        16.31 o                         
   1   0   9        182.34        171.15        37.30 o                         
   2   0   9         90.12         83.60        16.32 o                         
   3   0   9        167.88        160.23        23.32 o                         
   4   0   9         16.82        -13.07        36.78 o                         
   5   0   9          4.20         -2.54        15.49 o                         
   6   0   9          4.49         14.51        19.20 o                         
  -9   1   9         45.76         20.13        29.04 o                         
  -8   1   9          9.32         -5.92        30.97 o                         
  -7   1   9          4.78         23.99        18.18 o                         
  -6   1   9        136.64        146.81        42.89 o                         
  -5   1   9        463.65        477.85        75.07 o                         
  -4   1   9        318.20        278.40        54.41 o                         
  -3   1   9          0.30         24.88        22.30 o                         
  -2   1   9         14.90         47.53        22.33 o                         
  -1   1   9        476.91        539.60        67.45 o                         
   0   1   9         14.44         11.27        15.16 o                         
   1   1   9        244.51        226.92        45.56 o                         
   2   1   9        178.24        157.64        22.05 o                         
   3   1   9          3.99         24.42        20.93 o                         
   4   1   9         10.55         17.83        17.64 o                         
   5   1   9          0.15        -10.10        18.93 o                         
  -9   2   9         18.07         50.37        37.89 o                         
  -8   2   9        138.64        123.18        49.08 o                         
  -7   2   9        127.23        142.85        23.79 o                         
  -6   2   9         30.87         12.12        21.75 o                         
  -5   2   9          1.01        -11.72        14.16 o                         
  -4   2   9         36.02         76.87        30.93 o                         
  -3   2   9         78.17         45.95        19.27 o                         
  -2   2   9          5.93        -12.96        18.02 o                         
  -1   2   9        821.73        958.95        94.76 o                         
   0   2   9        469.53        497.56        66.46 o                         
   1   2   9         14.08        -21.82        24.26 o                         
   2   2   9        127.94        131.71        38.67 o                         
   3   2   9         75.19         67.08        27.95 o                         
   4   2   9         41.28        106.17        36.06 o                         
   5   2   9          6.64         42.36        29.96 o                         
  -9   3   9          3.67          0.17        22.33 o                         
  -8   3   9         19.63         30.79        14.21 o                         
  -7   3   9        114.37        128.64        25.24 o                         
  -6   3   9        126.11        177.32        47.21 o                         
  -5   3   9         12.42         25.53        27.84 o                         
  -4   3   9        607.62        578.98        76.38 o                         
  -3   3   9        551.25        591.71        75.63 o                         
  -2   3   9         19.25         36.47        29.21 o                         
  -1   3   9        331.64        375.53        64.12 o                         
   0   3   9        966.06       1129.93       104.82 o                         
   1   3   9        232.26        299.04        55.83 o                         
   2   3   9         73.17         84.73        30.64 o                         
   3   3   9          4.71         31.61        24.04 o                         
   4   3   9          0.78         21.97        29.81 o                         
  -9   4   9         42.64         16.10        21.96 o                         
  -8   4   9         12.58          7.04        24.86 o                         
  -7   4   9         23.29         47.93        29.39 o                         
  -6   4   9          7.28         43.86        31.56 o                         
  -5   4   9          1.18        -19.73        19.73 o                         
  -4   4   9         49.92         92.68        28.90 o                         
  -3   4   9        742.80        931.19       100.97 o                         
  -2   4   9       1293.48       1550.88       129.81 o                         
  -1   4   9        540.29        594.01        82.01 o                         
   0   4   9         48.18         60.17        28.58 o                         
   1   4   9          0.31         11.42        16.98 o                         
   2   4   9        110.64        173.06        48.87 o                         
   3   4   9         17.47         27.10        27.24 o                         
   4   4   9          0.96        -28.30        28.30 o                         
  -9   5   9          0.60         19.03        24.89 o                         
  -8   5   9         48.26         15.77        15.48 o                         
  -7   5   9          5.03          9.91        13.37 o                         
  -6   5   9        207.63        138.61        32.98 o                         
  -5   5   9        638.74        577.30        60.41 o                         
  -4   5   9        162.61        249.33        54.58 o                         
  -3   5   9        508.63        574.25        83.58 o                         
  -2   5   9         27.05        -37.41        37.41 o                         
  -1   5   9        101.78         90.53        33.38 o                         
   0   5   9        605.14        764.83        99.05 o                         
   1   5   9          1.13         76.80        36.92 o                         
   2   5   9          2.54         48.95        31.72 o                         
   3   5   9         31.04         86.75        46.69 o                         
  -9   6   9         13.63         16.15        17.04 o                         
  -8   6   9          7.97         16.15        18.48 o                         
  -7   6   9         37.75         53.94        23.53 o                         
  -6   6   9         82.32         52.14        20.25 o                         
  -5   6   9        242.27        266.54        44.75 o                         
  -4   6   9        633.40        741.87        68.80 o                         
  -3   6   9        122.50        221.80        58.86 o                         
  -2   6   9        870.77        817.06       103.82 o                         
  -1   6   9         94.58         90.37        41.06 o                         
   0   6   9         28.85         57.09        29.57 o                         
   1   6   9         60.00         52.49        24.64 o                         
   2   6   9         30.09         16.04        32.67 o                         
  -9   7   9          9.42         10.58        18.75 o                         
  -8   7   9         75.76         68.51        26.49 o                         
  -7   7   9         48.33         64.79        24.55 o                         
  -6   7   9        131.05        116.84        30.46 o                         
  -5   7   9         67.26         92.41        27.05 o                         
  -4   7   9        365.01        419.54        55.39 o                         
  -3   7   9        241.06        225.33        59.04 o                         
  -2   7   9          6.88          3.40        18.31 o                         
  -1   7   9         11.63         -4.09        28.35 o                         
   0   7   9          4.01        -31.36        31.36 o                         
   1   7   9          3.55         26.09        25.45 o                         
  -8   8   9          0.87         -4.16        24.96 o                         
  -7   8   9        113.43        111.79        30.32 o                         
  -6   8   9        347.95        296.93        50.73 o                         
  -5   8   9         67.00         54.52        19.04 o                         
  -4   8   9         53.56         66.62        24.45 o                         
  -3   8   9         53.95         49.48        29.69 o                         
  -2   8   9         58.46         25.33        22.96 o                         
  -1   8   9         37.66         31.96        30.23 o                         
   0   8   9          0.95         53.03        32.05 o                         
  -7   9   9          0.29         -9.57        21.42 o                         
  -6   9   9         50.68         32.17        22.98 o                         
  -5   9   9        146.83        150.78        38.39 o                         
  -4   9   9         61.16         61.32        45.44 o                         
  -3   9   9          4.21         -3.25        25.03 o                         
  -2   9   9         20.36        -25.23        28.45 o                         
  -1   9   9          0.12         20.39        32.08 o                         
  -6  10   9         32.92         30.95        21.43 o                         
  -5  10   9          3.25         11.14        34.87 o                         
  -4  10   9          0.79          4.95        30.22 o                         
   1 -11  10         53.71         98.99        45.21 o                         
   2 -11  10         29.27          4.68        24.46 o                         
  -2 -10  10          7.78         -7.20        23.42 o                         
  -1 -10  10        112.03         87.53        28.52 o                         
   0 -10  10        237.47        289.16        48.85 o                         
   1 -10  10         84.74        154.26        55.31 o                         
   2 -10  10         53.89        120.77        49.20 o                         
   3 -10  10         19.07         -3.17        18.88 o                         
   4 -10  10         35.61        100.68        33.77 o                         
  -3  -9  10        163.64        188.28        36.51 o                         
  -2  -9  10         93.26         85.99        25.45 o                         
  -1  -9  10         73.16         50.02        29.04 o                         
   0  -9  10        125.01        115.39        27.63 o                         
   1  -9  10        290.19        392.45        51.52 o                         
   2  -9  10        198.97        320.61        71.91 o                         
   3  -9  10         21.39         42.83        21.43 o                         
   4  -9  10          6.04        -13.96        17.27 o                         
   5  -9  10          1.19         -5.49        22.08 o                         
  -4  -8  10          4.43         32.56        19.68 o                         
  -3  -8  10        141.11        148.79        48.62 o                         
  -2  -8  10        163.49        241.54        39.87 o                         
  -1  -8  10        388.37        468.48        53.58 o                         
   0  -8  10        214.86        241.83        36.95 o                         
   1  -8  10         22.44         15.07        20.96 o                         
   2  -8  10          2.60         13.95        59.71 o                         
   3  -8  10         19.27         22.09        14.20 o                         
   4  -8  10          0.02        -16.64        16.64 o                         
   5  -8  10         18.03         18.57        15.34 o                         
  -5  -7  10         99.82        167.42        53.41 o                         
  -4  -7  10        115.46        175.54        52.91 o                         
  -3  -7  10        100.44        133.16        31.69 o                         
  -2  -7  10        643.57        656.07        63.79 o                         
  -1  -7  10        131.67        146.05        29.54 o                         
   0  -7  10         86.41         86.66        23.28 o                         
   1  -7  10         94.84         64.93        18.07 o                         
   2  -7  10         28.25         14.05        18.45 o                         
   3  -7  10         10.12        -12.19        12.19 o                         
   4  -7  10          0.05         34.92        24.92 o                         
   5  -7  10          0.08        -22.00        22.00 o                         
   6  -7  10          9.31          6.83        20.94 o                         
  -6  -6  10         15.09         15.36        20.21 o                         
  -5  -6  10         75.14         67.07        40.23 o                         
  -4  -6  10        324.37        416.05        74.08 o                         
  -3  -6  10         73.70         53.33        25.09 o                         
  -2  -6  10         28.84         12.24        15.76 o                         
  -1  -6  10         82.29         58.11        40.12 o                         
   0  -6  10          0.08         -8.04        35.97 o                         
   1  -6  10         78.79         71.75        13.09 o                         
   2  -6  10         11.37        -18.21        18.21 o                         
   3  -6  10        163.76        197.31        49.03 o                         
   4  -6  10         48.71         84.42        31.46 o                         
   5  -6  10          4.42         18.89        25.13 o                         
   6  -6  10          2.19        -23.28        23.28 o                         
  -7  -5  10         42.09        -17.52        24.21 o                         
  -6  -5  10         39.67         41.43        24.50 o                         
  -5  -5  10          3.89         -8.10        26.06 o                         
  -4  -5  10        136.12         78.94        34.65 o                         
  -3  -5  10        583.05        551.54        76.91 o                         
  -2  -5  10        195.62        130.48        32.17 o                         
  -1  -5  10          1.42        -12.86        26.63 o                         
   0  -5  10        650.28        669.13        39.78 o                         
   1  -5  10         19.79          7.99         9.95 o                         
   2  -5  10         38.44         54.18        18.36 o                         
   3  -5  10         62.49         45.25        16.04 o                         
   4  -5  10        107.32        118.86        41.03 o                         
   5  -5  10         23.33         29.42        21.52 o                         
   6  -5  10          3.36         35.94        26.67 o                         
  -7  -4  10         10.78         21.56        24.05 o                         
  -6  -4  10        163.34        233.15        65.72 o                         
  -5  -4  10        293.94        279.07        63.63 o                         
  -4  -4  10          3.40        -41.10        41.10 o                         
  -3  -4  10        104.49         71.60        20.41 o                         
  -2  -4  10         25.55         45.14        22.24 o                         
  -1  -4  10         34.71         -7.31        20.81 o                         
   0  -4  10        107.25         75.21        17.17 o                         
   1  -4  10        251.97        247.25        31.79 o                         
   2  -4  10        552.11        602.50        45.15 o                         
   3  -4  10        140.19        165.01        38.94 o                         
   4  -4  10          0.12          6.31        15.56 o                         
   5  -4  10         10.04         20.14        35.80 o                         
   6  -4  10          3.32          2.83        16.27 o                         
  -8  -3  10         36.25         15.29        27.07 o                         
  -7  -3  10         16.90         19.15        16.93 o                         
  -6  -3  10          0.12         40.00        31.55 o                         
  -5  -3  10         61.53         11.95        16.88 o                         
  -4  -3  10        157.19        143.25        35.57 o                         
  -3  -3  10         19.49         -1.07        21.00 o                         
  -2  -3  10        657.04        625.69        73.29 o                         
  -1  -3  10       1003.33        988.70       117.82 o                         
   0  -3  10        595.10        580.98        64.86 o                         
   1  -3  10         50.75         75.62        17.54 o                         
   2  -3  10        295.13        372.12        35.42 o                         
   3  -3  10        280.79        290.26        28.47 o                         
   4  -3  10         30.20         38.95        14.57 o                         
   5  -3  10          0.06        -10.69        11.82 o                         
   6  -3  10          0.70         -9.79        21.77 o                         
  -8  -2  10          8.04         -0.72        25.62 o                         
  -7  -2  10          0.15         14.38        21.41 o                         
  -6  -2  10         10.17         12.77        17.17 o                         
  -5  -2  10        433.48        389.74        70.95 o                         
  -4  -2  10        422.32        334.32        62.51 o                         
  -3  -2  10          0.83         31.47        17.53 o                         
  -2  -2  10        135.25        133.28        34.49 o                         
  -1  -2  10       1723.62       1935.49       126.54 o                         
   0  -2  10       1189.16       1151.32        59.83 o                         
   1  -2  10        442.18        468.35        41.29 o                         
   2  -2  10         45.28         47.31        11.69 o                         
   3  -2  10         36.58         17.84         9.19 o                         
   4  -2  10         29.55         56.01        15.67 o                         
   5  -2  10         23.28         82.31        47.55 o                         
   6  -2  10          2.32         -8.16        20.31 o                         
  -8  -1  10          2.06          0.35        20.96 o                         
  -7  -1  10        395.23        406.05        79.33 o                         
  -6  -1  10        137.50        122.83        42.96 o                         
  -5  -1  10        467.62        415.50        70.66 o                         
  -4  -1  10        347.66        292.40        56.18 o                         
  -3  -1  10       2806.73       3140.39       176.53 o                         
  -2  -1  10       1044.60       1111.91        98.75 o                         
  -1  -1  10        178.41        181.29        20.81 o                         
   0  -1  10        297.55        247.91        27.72 o                         
   1  -1  10        654.10        688.47        52.12 o                         
   2  -1  10        267.15        339.76        30.85 o                         
   3  -1  10         14.73        -11.98        14.67 o                         
   4  -1  10          0.12         -2.90        30.18 o                         
   5  -1  10          7.64          0.75        18.21 o                         
  -9   0  10          0.29        -18.01        27.48 o                         
  -8   0  10         93.69         71.48        30.06 o                         
  -7   0  10        100.56        101.34        43.67 o                         
  -6   0  10         59.87         -0.14        21.25 o                         
  -5   0  10         57.31         65.98        29.71 o                         
  -4   0  10         11.56        -27.51        27.51 o                         
  -3   0  10        765.67        771.82        89.40 o                         
  -2   0  10       1704.22       1924.82       132.97 o                         
  -1   0  10       1093.47       1119.55        97.15 o                         
   0   0  10        361.09        382.90        56.84 o                         
   1   0  10          3.99         26.36        20.25 o                         
   2   0  10         77.25        106.23        20.73 o                         
   3   0  10         10.09         -5.86        10.43 o                         
   4   0  10          0.65        -17.45        17.45 o                         
   5   0  10          5.19         -0.10        12.39 o                         
  -9   1  10          9.90         61.24        45.81 o                         
  -8   1  10          8.83         46.53        24.22 o                         
  -7   1  10          0.36        -47.18        47.18 o                         
  -6   1  10        399.67        408.50        75.55 o                         
  -5   1  10       1190.95       1309.17       125.67 o                         
  -4   1  10        671.24        664.82        84.54 o                         
  -3   1  10        488.42        527.34        73.73 o                         
  -2   1  10        694.90        617.51        77.17 o                         
  -1   1  10        852.16        853.34        89.01 o                         
   0   1  10        354.67        363.06        58.38 o                         
   1   1  10         43.39         46.43        23.76 o                         
   2   1  10         16.87        -10.24        15.82 o                         
   3   1  10          9.75          0.32        20.13 o                         
   4   1  10          0.15         15.07        18.69 o                         
   5   1  10          4.66          1.71        17.20 o                         
  -9   2  10         20.94        -13.36        23.03 o                         
  -8   2  10        158.18         95.26        45.13 o                         
  -7   2  10         35.39         41.20        24.43 o                         
  -6   2  10         84.67         88.10        37.65 o                         
  -5   2  10        441.50        448.92        72.74 o                         
  -4   2  10       1204.50       1283.20       119.11 o                         
  -3   2  10       1184.57       1208.02       109.78 o                         
  -2   2  10        100.27         82.42        26.51 o                         
  -1   2  10         18.79         34.76        24.95 o                         
   0   2  10          3.30        -17.42        25.72 o                         
   1   2  10         39.45         56.60        28.48 o                         
   2   2  10          5.53        -26.53        26.53 o                         
   3   2  10         38.45         32.79        28.94 o                         
   4   2  10          3.00        -13.15        21.07 o                         
  -9   3  10          1.15         -2.88        22.80 o                         
  -8   3  10         15.75        -16.55        28.06 o                         
  -7   3  10        460.40        479.53        83.51 o                         
  -6   3  10        164.45        135.17        43.55 o                         
  -5   3  10        113.01        112.20        42.64 o                         
  -4   3  10        243.74        148.05        37.76 o                         
  -3   3  10        208.02        168.92        44.02 o                         
  -2   3  10        483.41        501.39        72.73 o                         
  -1   3  10        125.36        122.67        40.76 o                         
   0   3  10        226.43        198.24        45.08 o                         
   1   3  10         56.78         41.21        27.48 o                         
   2   3  10         16.43         46.25        27.85 o                         
   3   3  10          3.39        -10.48        20.13 o                         
   4   3  10          5.38         32.73        23.08 o                         
  -9   4  10         22.11         44.54        39.66 o                         
  -8   4  10          4.73        -29.84        29.84 o                         
  -7   4  10         56.29         91.02        44.70 o                         
  -6   4  10        556.17        556.54        90.62 o                         
  -5   4  10        548.17        560.59        86.92 o                         
  -4   4  10        103.80         28.98        20.92 o                         
  -3   4  10         25.07         48.34        27.95 o                         
  -2   4  10         30.50         -6.39        15.58 o                         
  -1   4  10         28.16         -0.61        27.73 o                         
   0   4  10          8.91         -3.59        22.22 o                         
   1   4  10         12.41         27.64        28.13 o                         
   2   4  10         68.11         59.52        34.97 o                         
   3   4  10         22.82         63.91        31.96 o                         
  -9   5  10         46.92         35.72        26.42 o                         
  -8   5  10        120.36        136.49        52.87 o                         
  -7   5  10         44.27        105.39        43.22 o                         
  -6   5  10          8.88         12.55        19.22 o                         
  -5   5  10          3.26        -44.14        44.14 o                         
  -4   5  10         97.76         69.77        34.67 o                         
  -3   5  10         52.84         41.95        27.65 o                         
  -2   5  10        182.69        196.87        53.18 o                         
  -1   5  10          3.84        -25.83        25.83 o                         
   0   5  10        266.37        312.11        66.50 o                         
   1   5  10         80.81        126.41        51.11 o                         
   2   5  10          9.60         23.91        26.01 o                         
  -9   6  10          9.14         16.93        26.39 o                         
  -8   6  10          8.58         13.49        17.95 o                         
  -7   6  10         71.32         75.47        31.52 o                         
  -6   6  10         13.23         35.75        23.45 o                         
  -5   6  10          0.42        -35.75        35.75 o                         
  -4   6  10         58.86         65.87        37.42 o                         
  -3   6  10          0.67        -17.48        23.78 o                         
  -2   6  10         66.68         22.42        18.23 o                         
  -1   6  10        133.29         79.47        29.67 o                         
   0   6  10          4.37        -15.21        19.27 o                         
   1   6  10         29.72        121.90        44.04 o                         
  -8   7  10          1.45         -6.91        14.43 o                         
  -7   7  10          9.01         -8.30        21.68 o                         
  -6   7  10         60.78         57.21        21.64 o                         
  -5   7  10         26.66         47.32        30.46 o                         
  -4   7  10        165.50        213.79        64.02 o                         
  -3   7  10        148.69        140.42        51.33 o                         
  -2   7  10         15.16        -35.41        35.41 o                         
  -1   7  10         49.60         56.18        19.33 o                         
   0   7  10         48.85         39.13        32.83 o                         
  -8   8  10          0.33         18.62        21.06 o                         
  -7   8  10         17.52         24.10        18.73 o                         
  -6   8  10         67.51         34.85        45.56 o                         
  -5   8  10          0.82          9.85        16.44 o                         
  -4   8  10          7.04         68.76        39.85 o                         
  -3   8  10        125.76        120.01        44.86 o                         
  -2   8  10         78.43         55.31        35.02 o                         
  -1   8  10         34.71         13.46        20.67 o                         
  -7   9  10          2.65          5.60        25.74 o                         
  -6   9  10         38.04         66.84        31.43 o                         
  -5   9  10        192.85        209.53        46.23 o                         
  -4   9  10         68.47        144.85        62.06 o                         
  -3   9  10          5.47        -36.11        38.51 o                         
  -2   9  10          4.35        -18.75        21.74 o                         
  -1 -10  11         26.13         32.13        36.83 o                         
   0 -10  11         27.20         -1.57        20.20 o                         
   1 -10  11          8.33         10.25        28.30 o                         
   2 -10  11          7.14         10.71        22.66 o                         
   3 -10  11         61.46         77.72        40.94 o                         
  -3  -9  11          0.12        -17.65        17.65 o                         
  -2  -9  11         21.85         11.11        12.80 o                         
  -1  -9  11          1.32        -14.66        15.26 o                         
   0  -9  11         58.04         71.28        28.41 o                         
   1  -9  11        214.90        207.62        52.12 o                         
   2  -9  11        113.44        182.20        52.61 o                         
   3  -9  11         17.09         11.98        31.42 o                         
   4  -9  11          1.85        -20.22        20.22 o                         
  -4  -8  11         41.93         53.35        23.44 o                         
  -3  -8  11         62.05         37.99        17.29 o                         
  -2  -8  11        156.02        169.01        35.13 o                         
  -1  -8  11         65.15         98.00        23.96 o                         
   0  -8  11        229.48        233.24        37.13 o                         
   1  -8  11        120.69        128.36        27.85 o                         
   2  -8  11         83.15        113.94        28.85 o                         
   3  -8  11        104.38        122.47        28.01 o                         
   4  -8  11         29.18         34.45        14.42 o                         
   5  -8  11          3.72         -2.56        55.15 o                         
  -5  -7  11         20.45         -8.85        30.67 o                         
  -4  -7  11          9.07        -40.37        40.37 o                         
  -3  -7  11         13.74          0.69        24.73 o                         
  -2  -7  11        204.25        160.32        31.33 o                         
  -1  -7  11        375.80        422.47        50.10 o                         
   0  -7  11         66.17        106.12        26.70 o                         
   1  -7  11        270.72        280.73        48.94 o                         
   2  -7  11        114.48        116.36        25.26 o                         
   3  -7  11         49.62         18.93        31.17 o                         
   4  -7  11         40.50         27.87        28.43 o                         
   5  -7  11          1.91         -1.39        21.91 o                         
  -6  -6  11          8.13        -26.40        26.40 o                         
  -5  -6  11         40.93         33.97        31.78 o                         
  -4  -6  11        133.98        126.48        39.05 o                         
  -3  -6  11        139.70        137.95        40.83 o                         
  -2  -6  11         73.75         69.12        32.34 o                         
  -1  -6  11        972.78       1013.29        74.44 o                         
   0  -6  11        680.22        711.92        59.41 o                         
   1  -6  11        168.53        156.16        20.32 o                         
   2  -6  11         43.19          6.82        14.68 o                         
   3  -6  11          1.38        -17.88        26.62 o                         
   4  -6  11          4.65         -2.40        23.63 o                         
   5  -6  11          9.17          4.39        14.84 o                         
  -6  -5  11         13.22        -43.35        43.35 o                         
  -5  -5  11         14.74         11.01        18.85 o                         
  -4  -5  11        314.58        317.53        64.83 o                         
  -3  -5  11        916.74        938.15       105.01 o                         
  -2  -5  11        156.84        130.79        25.31 o                         
  -1  -5  11        146.44        143.32        33.98 o                         
   0  -5  11        201.86        220.52        23.33 o                         
   1  -5  11        133.48        123.47        19.26 o                         
   2  -5  11        243.41        184.55        26.88 o                         
   3  -5  11          6.15        -37.45        37.45 o                         
   4  -5  11         21.00          6.58        21.10 o                         
   5  -5  11          4.63        -13.96        17.81 o                         
  -7  -4  11         21.92        -31.46        36.55 o                         
  -6  -4  11        116.86         98.39        40.62 o                         
  -5  -4  11        178.40        170.67        47.23 o                         
  -4  -4  11         64.13         64.12        34.71 o                         
  -3  -4  11        130.50         80.71        26.69 o                         
  -2  -4  11        710.54        650.80        80.68 o                         
  -1  -4  11       1234.07       1452.27       112.78 o                         
   0  -4  11        292.38        295.50        38.42 o                         
   1  -4  11        141.02        152.70        25.58 o                         
   2  -4  11          1.10        -14.97        14.97 o                         
   3  -4  11         13.11        -24.21        24.21 o                         
   4  -4  11          1.48         -4.34        16.11 o                         
   5  -4  11         12.55         13.88        12.48 o                         
  -7  -3  11         10.53         38.22        28.47 o                         
  -6  -3  11         51.82         44.40        31.70 o                         
  -5  -3  11        220.50        289.15        67.11 o                         
  -4  -3  11        371.27        480.67        77.44 o                         
  -3  -3  11       1629.91       1832.45       142.76 o                         
  -2  -3  11          1.94          8.92        11.96 o                         
  -1  -3  11        131.43         94.43        28.92 o                         
   0  -3  11        368.65        361.54        52.56 o                         
   1  -3  11         17.22         13.68        10.47 o                         
   2  -3  11         25.89         32.99        10.19 o                         
   3  -3  11         52.34         36.53        18.24 o                         
   4  -3  11          1.83         -9.20        13.30 o                         
   5  -3  11          0.30          0.41        14.39 o                         
  -8  -2  11         19.99          0.56        26.28 o                         
  -7  -2  11        233.72        206.16        62.05 o                         
  -6  -2  11         79.65        106.40        42.22 o                         
  -5  -2  11        900.90        967.00       114.26 o                         
  -4  -2  11        298.59        213.30        53.39 o                         
  -3  -2  11         47.39         52.94        20.05 o                         
  -2  -2  11        269.35        228.12        45.75 o                         
  -1  -2  11        227.28        212.17        44.88 o                         
   0  -2  11         69.89         59.82        18.89 o                         
   1  -2  11          1.42         10.00        20.51 o                         
   2  -2  11          0.77         -7.91        10.71 o                         
   3  -2  11         42.98         19.52        11.83 o                         
   4  -2  11         50.46         51.77        24.61 o                         
   5  -2  11          8.46         30.39        30.31 o                         
  -8  -1  11          3.46          5.28        24.32 o                         
  -7  -1  11         41.51         82.51        41.84 o                         
  -6  -1  11         84.13         99.06        39.80 o                         
  -5  -1  11        120.84         19.05        21.15 o                         
  -4  -1  11        319.25        378.76        69.11 o                         
  -3  -1  11        195.01        146.00        39.36 o                         
  -2  -1  11        172.17        127.84        38.67 o                         
  -1  -1  11        101.87         84.17        14.97 o                         
   0  -1  11        152.14        109.98        19.71 o                         
   1  -1  11        424.79        401.42        46.27 o                         
   2  -1  11        139.02        144.62        21.16 o                         
   3  -1  11          1.48          3.32        15.97 o                         
   4  -1  11          0.35          8.07        35.61 o                         
   5  -1  11          4.29         18.02        22.02 o                         
  -8   0  11          0.19         38.91        36.15 o                         
  -7   0  11         47.64         -0.82        22.76 o                         
  -6   0  11        516.25        486.84        83.97 o                         
  -5   0  11        290.11        319.84        64.62 o                         
  -4   0  11          1.63        -12.68        24.51 o                         
  -3   0  11        267.01        266.31        58.19 o                         
  -2   0  11        528.06        684.78        84.79 o                         
  -1   0  11        197.72        158.78        36.43 o                         
   0   0  11         70.20         83.55        29.84 o                         
   1   0  11         97.95        140.40        37.80 o                         
   2   0  11        120.85        138.87        25.02 o                         
   3   0  11         82.72        121.84        31.99 o                         
   4   0  11          0.73        -19.91        19.91 o                         
  -9   1  11         34.04          6.62        24.95 o                         
  -8   1  11         76.98         45.88        25.24 o                         
  -7   1  11         19.05         -6.06        31.37 o                         
  -6   1  11          7.57        -35.45        35.45 o                         
  -5   1  11         24.96         18.66        23.01 o                         
  -4   1  11          1.50        -12.98        18.02 o                         
  -3   1  11          1.43          9.95        26.33 o                         
  -2   1  11        443.38        530.99        75.01 o                         
  -1   1  11        741.38        774.34        90.80 o                         
   0   1  11        168.78        195.53        43.20 o                         
   1   1  11         32.57        104.76        37.90 o                         
   2   1  11          7.44          2.32        34.53 o                         
   3   1  11         31.47         33.93        24.83 o                         
   4   1  11          6.95          3.03        17.89 o                         
  -9   2  11          0.02         15.63        22.42 o                         
  -8   2  11          0.46          0.70        21.21 o                         
  -7   2  11          9.15        -18.42        32.58 o                         
  -6   2  11         73.20         59.51        29.08 o                         
  -5   2  11        261.00        291.46        60.77 o                         
  -4   2  11        308.85        347.30        68.77 o                         
  -3   2  11        250.56        232.19        49.11 o                         
  -2   2  11        161.61        199.46        44.95 o                         
  -1   2  11        104.56        131.46        41.85 o                         
   0   2  11        421.81        517.87        78.82 o                         
   1   2  11        217.61        293.93        60.23 o                         
   2   2  11          6.22         -8.76        22.09 o                         
   3   2  11          2.49         19.44        17.22 o                         
   4   2  11          4.35         13.87        23.61 o                         
  -9   3  11          0.02        -17.09        26.33 o                         
  -8   3  11         29.29        -22.30        32.08 o                         
  -7   3  11         40.15          9.52        26.10 o                         
  -6   3  11         38.52         61.64        28.54 o                         
  -5   3  11          2.00         28.70        26.47 o                         
  -4   3  11        468.65        399.83        69.54 o                         
  -3   3  11       1070.79       1174.62       118.99 o                         
  -2   3  11        478.57        527.43        81.25 o                         
  -1   3  11         81.25        127.46        45.73 o                         
   0   3  11          7.05        -15.58        24.24 o                         
   1   3  11         22.34         41.21        25.36 o                         
   2   3  11         79.46        136.69        46.13 o                         
   3   3  11          7.96         17.94        27.59 o                         
  -9   4  11          1.88        -36.71        42.78 o                         
  -8   4  11         32.59        -37.37        38.34 o                         
  -7   4  11         50.40          8.84        22.33 o                         
  -6   4  11        417.92        483.20        90.33 o                         
  -5   4  11        252.53        355.22        73.68 o                         
  -4   4  11         26.83         20.90        23.99 o                         
  -3   4  11        126.55        253.29        58.46 o                         
  -2   4  11        317.17        467.55        78.20 o                         
  -1   4  11        277.32        339.08        68.58 o                         
   0   4  11         76.58         71.29        26.91 o                         
   1   4  11          0.03         27.90        29.16 o                         
   2   4  11         15.93         11.85        28.28 o                         
  -9   5  11         16.49         73.81        47.87 o                         
  -8   5  11          1.71         16.49        29.90 o                         
  -7   5  11         13.27        -16.29        29.11 o                         
  -6   5  11         52.46        104.30        46.13 o                         
  -5   5  11        332.29        275.45        60.97 o                         
  -4   5  11        344.29        287.93        62.22 o                         
  -3   5  11        325.73        401.01        78.17 o                         
  -2   5  11         14.45         95.87        45.27 o                         
  -1   5  11          1.83        -35.50        40.08 o                         
   0   5  11         52.11         80.89        38.77 o                         
   1   5  11          5.89        -25.63        32.00 o                         
   2   5  11         19.01         25.33        21.11 o                         
  -8   6  11         83.88          7.31        21.90 o                         
  -7   6  11         82.19        108.11        42.57 o                         
  -6   6  11         81.09        125.44        48.97 o                         
  -5   6  11        115.18        104.43        42.01 o                         
  -4   6  11        166.09        132.75        50.33 o                         
  -3   6  11        107.19        128.10        47.79 o                         
  -2   6  11         51.23         29.25        20.84 o                         
  -1   6  11         46.57         37.33        29.39 o                         
   0   6  11         11.00          7.26        23.01 o                         
   1   6  11          0.45         14.73        25.60 o                         
  -8   7  11         20.72         45.28        40.62 o                         
  -7   7  11         87.72        115.58        55.49 o                         
  -6   7  11        137.54        112.38        44.44 o                         
  -5   7  11         42.66         43.23        28.27 o                         
  -4   7  11          5.68        -24.57        26.79 o                         
  -3   7  11         18.33         54.88        38.49 o                         
  -2   7  11         67.98         66.02        39.20 o                         
  -1   7  11          0.35         15.41        22.27 o                         
   0   7  11         16.65        -37.54        37.54 o                         
  -7   8  11          0.26          9.13        27.90 o                         
  -6   8  11         36.84        -33.00        36.63 o                         
  -5   8  11         70.45         20.64        21.44 o                         
  -4   8  11         27.60         90.76        51.93 o                         
  -3   8  11         52.75        116.94        48.84 o                         
  -2   8  11         15.92         34.46        26.15 o                         
  -5   9  11          0.24         65.83        47.48 o                         
   0 -10  12        106.05        110.95        39.64 o                         
   1 -10  12         54.92         46.78        35.79 o                         
  -2  -9  12        204.62        240.58        42.31 o                         
  -1  -9  12         34.10         30.53        15.47 o                         
   0  -9  12          0.63        -12.58        17.43 o                         
   1  -9  12          0.43        -44.35        44.35 o                         
   2  -9  12          0.02        -18.97        30.27 o                         
   3  -9  12          2.18          4.44        19.54 o                         
  -3  -8  12         15.20         19.14        27.71 o                         
  -2  -8  12          8.83         23.30        39.95 o                         
  -1  -8  12         95.23         91.14        26.25 o                         
   0  -8  12         25.98         30.22        15.42 o                         
   1  -8  12         10.35          6.95        26.26 o                         
   2  -8  12          0.06         15.30        35.97 o                         
   3  -8  12         24.10         52.84        20.66 o                         
   4  -8  12         14.39         11.04        21.57 o                         
  -4  -7  12         95.97         91.53        43.28 o                         
  -3  -7  12         69.74         92.06        37.73 o                         
  -2  -7  12          5.19          7.66        28.37 o                         
  -1  -7  12         11.68         -5.82        13.44 o                         
   0  -7  12          2.82         -2.86        18.31 o                         
   1  -7  12         28.68         21.40        16.19 o                         
   2  -7  12        147.26        149.19        28.14 o                         
   3  -7  12         24.54         24.52        24.27 o                         
   4  -7  12          7.24         19.30        26.25 o                         
  -5  -6  12          2.93        -22.72        34.10 o                         
  -4  -6  12          0.41         -3.23        14.00 o                         
  -3  -6  12         27.47         11.17        20.12 o                         
  -2  -6  12          0.15        -29.60        29.60 o                         
  -1  -6  12         83.23         70.63        23.22 o                         
   0  -6  12        180.21        256.10        37.80 o                         
   1  -6  12          2.47        -10.90        10.90 o                         
   2  -6  12         22.84          6.37        27.32 o                         
   3  -6  12         48.13         20.93        18.59 o                         
   4  -6  12         40.08         64.05        34.05 o                         
   5  -6  12         11.44         18.66        21.24 o                         
  -6  -5  12         19.18         52.48        32.75 o                         
  -5  -5  12         48.72         20.86        25.01 o                         
  -4  -5  12          0.49        -18.86        31.31 o                         
  -3  -5  12         95.27         67.95        26.30 o                         
  -2  -5  12          7.53        -24.30        24.30 o                         
  -1  -5  12          8.74         -0.64        16.43 o                         
   0  -5  12        442.47        495.59        39.90 o                         
   1  -5  12        504.69        595.67        41.33 o                         
   2  -5  12        170.69        172.27        41.58 o                         
   3  -5  12          3.26        -38.94        38.94 o                         
   4  -5  12          0.24         29.62        19.53 o                         
   5  -5  12          3.19         19.85        20.58 o                         
  -7  -4  12          1.66        -18.38        64.23 o                         
  -6  -4  12          2.55        -22.59        24.72 o                         
  -5  -4  12         21.63        -29.04        33.11 o                         
  -4  -4  12          5.66         37.99        33.65 o                         
  -3  -4  12        110.72         44.00        16.33 o                         
  -2  -4  12        715.26        793.88        93.09 o                         
  -1  -4  12        528.15        583.64        74.70 o                         
   0  -4  12        138.83        129.80        31.68 o                         
   1  -4  12         46.49         48.39        32.83 o                         
   2  -4  12         78.38         65.54        17.04 o                         
   3  -4  12         90.53         56.93        16.47 o                         
   4  -4  12         11.39         20.76        15.25 o                         
   5  -4  12          0.99          5.39        14.69 o                         
  -7  -3  12         23.43         -6.36        24.49 o                         
  -6  -3  12          1.95          2.34        21.08 o                         
  -5  -3  12        403.81        477.58        83.98 o                         
  -4  -3  12         84.33         13.58        15.72 o                         
  -3  -3  12        446.68        426.94        69.29 o                         
  -2  -3  12        652.23        682.77        86.85 o                         
  -1  -3  12         22.92          8.70        12.49 o                         
   0  -3  12        756.75        926.94        90.71 o                         
   1  -3  12        179.62        245.29        37.20 o                         
   2  -3  12          3.63        -10.70        11.13 o                         
   3  -3  12         23.32         -6.55        49.06 o                         
   4  -3  12         22.64         41.06        21.19 o                         
   5  -3  12          1.70         34.65        30.77 o                         
  -8  -2  12          8.70        -23.28        34.82 o                         
  -7  -2  12         10.55        -14.37        29.96 o                         
  -6  -2  12          0.42        -25.06        25.48 o                         
  -5  -2  12         14.07         -7.08        17.54 o                         
  -4  -2  12        424.64        365.96        71.31 o                         
  -3  -2  12          7.15        -23.27        25.48 o                         
  -2  -2  12        768.38        894.50        99.83 o                         
  -1  -2  12        702.98        719.02        86.25 o                         
   0  -2  12        262.72        290.01        34.68 o                         
   1  -2  12        566.71        674.90        64.75 o                         
   2  -2  12         16.11          2.13        11.90 o                         
   3  -2  12         20.42         11.24        15.39 o                         
   4  -2  12          8.41         21.10        25.10 o                         
  -8  -1  12         24.22         36.43        29.70 o                         
  -7  -1  12         48.04        -13.95        28.92 o                         
  -6  -1  12        105.11         77.76        39.05 o                         
  -5  -1  12        178.67        167.66        44.70 o                         
  -4  -1  12        812.47        917.30       106.50 o                         
  -3  -1  12       1707.03       1957.69       153.14 o                         
  -2  -1  12        229.52        177.95        44.08 o                         
  -1  -1  12         62.92         83.74        20.30 o                         
   0  -1  12          2.02         -9.51        13.86 o                         
   1  -1  12          2.43        -12.78        15.16 o                         
   2  -1  12          9.03          3.04        11.02 o                         
   3  -1  12         13.96         10.01        10.26 o                         
   4  -1  12          0.01          7.01        16.79 o                         
  -8   0  12          2.19         10.31        29.95 o                         
  -7   0  12         16.21         28.83        27.13 o                         
  -6   0  12        332.43        311.73        69.74 o                         
  -5   0  12        133.88        145.90        43.85 o                         
  -4   0  12         62.89         56.33        22.69 o                         
  -3   0  12         71.72         59.03        23.94 o                         
  -2   0  12        288.43        251.76        52.59 o                         
  -1   0  12        492.25        516.72        72.74 o                         
   0   0  12         92.28         78.60        31.69 o                         
   1   0  12          6.73         17.23        18.90 o                         
   2   0  12          9.62          8.06         9.48 o                         
   3   0  12          2.31        -13.95        13.95 o                         
   4   0  12          0.11         -1.77        23.67 o                         
  -8   1  12         82.09         85.55        37.87 o                         
  -7   1  12         17.05         10.90        20.12 o                         
  -6   1  12         36.57         25.76        27.84 o                         
  -5   1  12        591.69        643.06        97.40 o                         
  -4   1  12        729.01        794.29       100.85 o                         
  -3   1  12        141.08        106.58        30.91 o                         
  -2   1  12          0.15        -12.57        26.48 o                         
  -1   1  12          7.46         -5.41        16.38 o                         
   0   1  12          8.75         40.14        20.64 o                         
   1   1  12          9.99         22.43        26.68 o                         
   2   1  12         15.15         72.30        37.37 o                         
   3   1  12         21.42         12.64        24.94 o                         
  -9   2  12          0.25          2.23        29.08 o                         
  -8   2  12        101.99        123.85        51.29 o                         
  -7   2  12        113.58        170.37        56.77 o                         
  -6   2  12        175.25        170.65        54.08 o                         
  -5   2  12         96.47        121.93        47.77 o                         
  -4   2  12          6.50          4.25        21.64 o                         
  -3   2  12        248.64        169.95        47.27 o                         
  -2   2  12          9.56        -15.79        28.27 o                         
  -1   2  12         51.42          6.01        20.24 o                         
   0   2  12         81.64         46.59        28.74 o                         
   1   2  12         34.03         84.14        36.28 o                         
   2   2  12          1.07        -43.24        43.24 o                         
   3   2  12          1.23        -29.29        29.29 o                         
  -9   3  12          4.11        -16.66        23.65 o                         
  -8   3  12         28.61         16.66        22.17 o                         
  -7   3  12        114.19        108.38        46.82 o                         
  -6   3  12          2.45         16.34        34.26 o                         
  -5   3  12         97.19        104.65        43.48 o                         
  -4   3  12         14.46        -22.87        29.72 o                         
  -3   3  12         54.73         14.35        18.20 o                         
  -2   3  12          2.12         -8.29        21.11 o                         
  -1   3  12          6.78         -6.92        20.16 o                         
   0   3  12         14.23         93.83        40.36 o                         
   1   3  12         72.35         64.77        29.04 o                         
   2   3  12         50.19         40.29        32.96 o                         
  -8   4  12          1.17         33.05        24.27 o                         
  -7   4  12          3.40        -31.34        45.66 o                         
  -6   4  12         59.26         97.12        44.94 o                         
  -5   4  12         14.11          3.66        18.37 o                         
  -4   4  12         42.26          0.58        25.68 o                         
  -3   4  12         19.37         43.40        28.94 o                         
  -2   4  12        315.41        411.09        78.71 o                         
  -1   4  12        169.12        234.24        61.69 o                         
   0   4  12          3.52         -2.59        29.92 o                         
   1   4  12          0.18        -28.65        31.15 o                         
   2   4  12          6.13         66.33        36.45 o                         
  -8   5  12         25.04         33.28        32.25 o                         
  -7   5  12         17.43         30.96        32.32 o                         
  -6   5  12         16.70        -18.70        34.48 o                         
  -5   5  12         83.63         63.75        29.75 o                         
  -4   5  12         79.06         48.48        28.89 o                         
  -3   5  12         10.05         19.20        23.13 o                         
  -2   5  12         57.50        154.96        54.25 o                         
  -1   5  12         35.80         64.28        35.05 o                         
   0   5  12         58.29         28.84        26.27 o                         
   1   5  12          2.59        -30.97        38.54 o                         
  -8   6  12          1.80          8.23        24.55 o                         
  -7   6  12          0.11         26.74        28.65 o                         
  -6   6  12          0.08         29.00        24.74 o                         
  -5   6  12         31.14         43.76        33.35 o                         
  -4   6  12        172.30        215.33        62.17 o                         
  -3   6  12         48.42        109.54        42.25 o                         
  -2   6  12         21.80        149.83        58.70 o                         
  -1   6  12         12.99         36.12        29.04 o                         
   0   6  12         11.85        -37.28        37.28 o                         
  -7   7  12         59.73         82.58        50.37 o                         
  -6   7  12         48.79         51.40        33.04 o                         
  -5   7  12          9.44        -36.37        36.37 o                         
  -4   7  12         35.82         83.79        37.61 o                         
  -3   7  12         74.42        118.76        57.28 o                         
  -2   7  12        122.18        201.63        67.28 o                         
  -1   7  12          4.22        -27.25        34.67 o                         
  -6   8  12         33.01         11.57        27.39 o                         
  -5   8  12         86.58         87.44        55.55 o                         
  -4   8  12         26.06         11.51        26.91 o                         
  -3   8  12          0.65         31.84        44.22 o                         
  -1  -9  13         20.50         -3.65        22.31 o                         
   0  -9  13          3.67        -36.84        36.84 o                         
   1  -9  13        111.44        112.54        49.27 o                         
   2  -9  13         85.81         94.29        46.24 o                         
  -3  -8  13         34.28         30.64        22.44 o                         
  -2  -8  13        140.38        182.24        38.19 o                         
  -1  -8  13        200.56        224.99        41.37 o                         
   0  -8  13        124.00        136.17        31.28 o                         
   1  -8  13         13.74        -19.65        31.51 o                         
   2  -8  13         22.07         42.79        34.60 o                         
   3  -8  13         18.63         35.33        24.19 o                         
  -4  -7  13         93.11        118.94        38.04 o                         
  -3  -7  13         16.59          8.83        22.37 o                         
  -2  -7  13         45.51         94.53        44.75 o                         
  -1  -7  13        130.92        133.87        29.95 o                         
   0  -7  13        122.08        117.28        27.22 o                         
   1  -7  13         61.29         68.81        24.00 o                         
   2  -7  13          0.31        -17.13        17.13 o                         
   3  -7  13         12.57         10.23        12.91 o                         
   4  -7  13          2.99         19.77        38.22 o                         
  -5  -6  13         36.30          0.18        27.17 o                         
  -4  -6  13         79.21         97.43        38.46 o                         
  -3  -6  13        387.26        363.60        72.00 o                         
  -2  -6  13        213.28        219.27        50.29 o                         
  -1  -6  13         45.88         31.94        42.36 o                         
   0  -6  13         35.63         31.96        16.55 o                         
   1  -6  13         87.96         70.48        14.19 o                         
   2  -6  13          4.62        -21.49        21.49 o                         
   3  -6  13         28.25          6.06        18.77 o                         
   4  -6  13         19.17         10.83        15.75 o                         
  -6  -5  13         54.65         78.35        27.54 o                         
  -5  -5  13         42.47         30.65        28.38 o                         
  -4  -5  13         45.25         44.12        29.47 o                         
  -3  -5  13        146.19         86.14        35.02 o                         
  -2  -5  13        152.52        192.46        43.20 o                         
  -1  -5  13        114.34        122.91        35.75 o                         
   0  -5  13         15.95         53.56        40.92 o                         
   1  -5  13         69.43         76.89        22.94 o                         
   2  -5  13          3.96        -15.79        22.20 o                         
   3  -5  13         11.38        -26.56        35.52 o                         
   4  -5  13          0.67        -18.91        18.91 o                         
  -6  -4  13         82.90         70.93        46.93 o                         
  -5  -4  13        196.52         85.93        47.53 o                         
  -4  -4  13        136.68        129.22        44.48 o                         
  -3  -4  13          5.80         -2.18        24.46 o                         
  -2  -4  13          0.82          3.59        18.66 o                         
  -1  -4  13          0.51          6.19        15.17 o                         
   0  -4  13         15.51          7.19        13.89 o                         
   1  -4  13         30.48         13.57        35.85 o                         
   2  -4  13         55.39         46.43        22.87 o                         
   3  -4  13         60.06         26.77        15.89 o                         
   4  -4  13          0.64         -0.76        19.33 o                         
  -7  -3  13         38.73         30.12        30.66 o                         
  -6  -3  13         12.03        -25.00        35.97 o                         
  -5  -3  13          4.74         -8.72        30.37 o                         
  -4  -3  13         38.76         -1.61        25.79 o                         
  -3  -3  13        462.58        529.16        83.60 o                         
  -2  -3  13         13.65         17.02        23.91 o                         
  -1  -3  13          0.73        -39.19        39.19 o                         
   0  -3  13         10.35         30.64        21.06 o                         
   1  -3  13        289.94        315.57        42.83 o                         
   2  -3  13          7.42          6.43        13.41 o                         
   3  -3  13         37.95         41.84        16.38 o                         
   4  -3  13         20.73         41.73        23.16 o                         
  -7  -2  13         68.54         65.23        28.29 o                         
  -6  -2  13         36.04         20.96        19.70 o                         
  -5  -2  13         39.54          1.26        18.18 o                         
  -4  -2  13         73.19         55.79        23.42 o                         
  -3  -2  13          0.49        -27.02        30.61 o                         
  -2  -2  13         13.91         -8.39        25.99 o                         
  -1  -2  13       1131.25       1461.05       128.99 o                         
   0  -2  13          6.05         16.72         9.68 o                         
   1  -2  13         11.96         40.79        15.61 o                         
   2  -2  13         14.38         13.04        10.13 o                         
   3  -2  13          7.33          4.57        12.12 o                         
   4  -2  13          2.56         -3.49        20.44 o                         
  -8  -1  13          0.47         27.76        32.01 o                         
  -7  -1  13          7.03         16.97        20.53 o                         
  -6  -1  13         49.67         69.85        41.13 o                         
  -5  -1  13         43.18         41.11        23.06 o                         
  -4  -1  13         47.21         40.34        19.82 o                         
  -3  -1  13         70.54         53.74        31.42 o                         
  -2  -1  13          0.70          1.01        17.55 o                         
  -1  -1  13         14.06         16.87        20.26 o                         
   0  -1  13        102.81        133.08        62.03 o                         
   1  -1  13        161.16        127.78        26.94 o                         
   2  -1  13        129.64        153.52        24.42 o                         
   3  -1  13         15.61         34.91        25.23 o                         
  -8   0  13         32.31         18.08        25.17 o                         
  -7   0  13          1.23         37.83        30.73 o                         
  -6   0  13         63.95         93.66        41.55 o                         
  -5   0  13         30.65         11.94        22.17 o                         
  -4   0  13          0.52         15.26        18.82 o                         
  -3   0  13        399.59        402.78        73.63 o                         
  -2   0  13        570.21        686.92        94.52 o                         
  -1   0  13        383.54        383.24        57.91 o                         
   0   0  13         43.30         31.69        14.06 o                         
   1   0  13          0.58         -2.46        15.77 o                         
   2   0  13          4.20         25.37        24.50 o                         
   3   0  13         17.03         20.52        20.51 o                         
  -8   1  13         10.46          6.32        26.28 o                         
  -7   1  13          1.30         74.73        43.86 o                         
  -6   1  13         14.94         13.05        21.92 o                         
  -5   1  13        207.02        179.39        54.39 o                         
  -4   1  13        268.57        232.72        59.74 o                         
  -3   1  13        119.87         46.79        38.01 o                         
  -2   1  13         16.58        -24.65        32.16 o                         
  -1   1  13        202.98        219.23        53.28 o                         
   0   1  13        186.29        260.24        56.96 o                         
   1   1  13         33.16         51.86        30.25 o                         
   2   1  13          1.91         39.16        31.93 o                         
   3   1  13          0.82          2.40        50.52 o                         
  -8   2  13         32.89         81.78        50.26 o                         
  -7   2  13         65.04         18.73        28.98 o                         
  -6   2  13         23.81         19.75        24.09 o                         
  -5   2  13        132.99        131.89        51.02 o                         
  -4   2  13        100.22        147.89        50.02 o                         
  -3   2  13        343.87        335.66        72.10 o                         
  -2   2  13        171.58        213.18        57.46 o                         
  -1   2  13          1.24        -28.77        28.77 o                         
   0   2  13         31.89         62.04        36.12 o                         
   1   2  13         40.24        133.68        48.19 o                         
   2   2  13          5.19         75.60        35.24 o                         
  -8   3  13          1.42         18.32        25.75 o                         
  -7   3  13        110.42         96.57        42.11 o                         
  -6   3  13         65.35         78.27        40.76 o                         
  -5   3  13         73.89         93.67        41.06 o                         
  -4   3  13        311.16        318.54        74.42 o                         
  -3   3  13         95.05         63.63        27.05 o                         
  -2   3  13        261.95        312.85        67.38 o                         
  -1   3  13         73.57         62.69        37.43 o                         
   0   3  13         10.18         68.19        42.08 o                         
   1   3  13         17.15         54.16        39.76 o                         
   2   3  13          1.01        -22.21        31.23 o                         
  -8   4  13          4.28          9.28        22.98 o                         
  -7   4  13         33.17          5.29        35.78 o                         
  -6   4  13        172.85        219.84        64.17 o                         
  -5   4  13        233.16        365.55        84.71 o                         
  -4   4  13         41.90         72.21        34.35 o                         
  -3   4  13          2.51        -35.77        35.77 o                         
  -2   4  13          0.26          6.46        18.24 o                         
  -1   4  13          6.62         40.57        28.10 o                         
   0   4  13         19.82        107.98        41.99 o                         
   1   4  13          5.09        -47.52        47.52 o                         
  -8   5  13         37.87          2.45        23.59 o                         
  -7   5  13         39.05         30.93        25.93 o                         
  -6   5  13         16.54         40.25        36.56 o                         
  -5   5  13         63.15         20.13        21.60 o                         
  -4   5  13         83.07         96.54        35.15 o                         
  -3   5  13         39.48          7.22        18.92 o                         
  -2   5  13          1.50        -19.47        19.47 o                         
  -1   5  13          6.86          2.06        18.93 o                         
   0   5  13          3.64         -9.63        23.69 o                         
  -7   6  13         31.78         -5.70        22.99 o                         
  -6   6  13         35.21         95.19        51.86 o                         
  -5   6  13          2.43        -37.92        37.92 o                         
  -4   6  13          1.71         19.72        29.71 o                         
  -3   6  13          0.15        -12.35        38.70 o                         
  -2   6  13         13.72         -4.86        24.77 o                         
  -1   6  13          6.53         -2.26        20.69 o                         
  -6   7  13          7.64        -38.62        38.62 o                         
  -5   7  13         30.18         29.20        31.17 o                         
  -4   7  13          1.07         90.78        49.81 o                         
  -3   7  13         38.05         91.50        38.93 o                         
  -2  -8  14         12.36          1.51        26.07 o                         
  -1  -8  14          4.88         -8.49        22.23 o                         
   0  -8  14          2.41         -1.81        27.43 o                         
   1  -8  14          5.71        -35.53        35.53 o                         
   2  -8  14         17.72        -32.57        32.57 o                         
  -3  -7  14          1.01        -21.00        21.00 o                         
  -2  -7  14          1.69         30.69        20.05 o                         
  -1  -7  14        145.92        214.74        39.48 o                         
   0  -7  14        115.43        151.58        33.79 o                         
   1  -7  14         38.92         73.49        40.08 o                         
   2  -7  14          8.67        -10.20        29.39 o                         
  -4  -6  14         62.04         71.28        28.67 o                         
  -3  -6  14         37.25         75.95        40.15 o                         
  -2  -6  14         48.27         30.28        19.26 o                         
  -1  -6  14         15.09         61.45        30.85 o                         
   0  -6  14         72.88         88.02        29.57 o                         
   1  -6  14        117.61        186.50        52.22 o                         
   2  -6  14         14.07         13.49        15.77 o                         
   3  -6  14          2.51        -26.58        34.91 o                         
  -5  -5  14         20.50        -20.38        27.55 o                         
  -4  -5  14         30.43         11.88        18.96 o                         
  -3  -5  14        139.36        158.16        44.84 o                         
  -2  -5  14        243.37        251.58        53.51 o                         
  -1  -5  14         84.42        104.77        34.07 o                         
   0  -5  14         46.75         37.06        19.35 o                         
   1  -5  14         23.33         41.74        18.69 o                         
   2  -5  14         64.97        100.35        41.10 o                         
   3  -5  14         44.89         35.07        17.90 o                         
  -6  -4  14         51.39         71.87        44.51 o                         
  -5  -4  14        148.66        180.59        57.40 o                         
  -4  -4  14         45.18         27.17        24.94 o                         
  -3  -4  14         15.58         56.14        29.07 o                         
  -2  -4  14        140.75        155.19        43.35 o                         
  -1  -4  14        436.07        510.66        78.38 o                         
   0  -4  14        115.42        183.77        35.12 o                         
   1  -4  14         38.34         38.08        15.99 o                         
   2  -4  14          1.74         -0.67        22.74 o                         
   3  -4  14         20.57        -25.36        32.50 o                         
  -6  -3  14          1.41         -5.94        35.04 o                         
  -5  -3  14        113.45         91.47        37.22 o                         
  -4  -3  14        220.14        250.53        62.25 o                         
  -3  -3  14        271.66        282.56        64.17 o                         
  -2  -3  14         93.14        171.03        49.83 o                         
  -1  -3  14          6.74         -2.34        18.33 o                         
   0  -3  14         86.89         81.14        29.45 o                         
   1  -3  14         35.60         39.65        27.62 o                         
   2  -3  14          4.01          3.49        26.37 o                         
   3  -3  14         18.36          3.30        15.47 o                         
  -7  -2  14         15.68         51.79        41.71 o                         
  -6  -2  14         43.72         34.40        20.44 o                         
  -5  -2  14         19.81         14.01        20.52 o                         
  -4  -2  14        242.53        239.73        61.48 o                         
  -3  -2  14         91.25         83.16        28.18 o                         
  -2  -2  14        367.93        473.56        78.18 o                         
  -1  -2  14         18.12         17.06        18.23 o                         
   0  -2  14          6.09         32.50        30.29 o                         
   1  -2  14        137.40        160.06        35.75 o                         
   2  -2  14          5.21          7.43        11.60 o                         
   3  -2  14          8.35         12.61        23.34 o                         
  -7  -1  14         75.19         97.85        52.44 o                         
  -6  -1  14        156.52        140.88        58.00 o                         
  -5  -1  14        270.68        312.51        73.32 o                         
  -4  -1  14         41.04         41.06        26.52 o                         
  -3  -1  14          1.69        -13.57        23.60 o                         
  -2  -1  14        163.39        170.15        50.02 o                         
  -1  -1  14         14.67        -24.02        24.02 o                         
   0  -1  14        122.84        112.85        25.85 o                         
   1  -1  14         35.53         22.92        13.07 o                         
   2  -1  14          0.89        -13.12        13.12 o                         
   3  -1  14          1.79         28.26        23.58 o                         
  -7   0  14          7.23         12.94        36.87 o                         
  -6   0  14         20.35         27.15        33.15 o                         
  -5   0  14         87.79         59.92        32.20 o                         
  -4   0  14        238.22        220.24        58.98 o                         
  -3   0  14          0.06        -22.59        27.72 o                         
  -2   0  14         17.17          0.28        18.39 o                         
  -1   0  14         13.60        -27.64        32.74 o                         
   0   0  14          5.17        -19.34        19.34 o                         
   1   0  14          0.09         -3.71        15.91 o                         
   2   0  14         21.26         12.21        13.67 o                         
  -8   1  14         35.36         57.86        36.15 o                         
  -7   1  14         83.17         72.38        48.92 o                         
  -6   1  14          4.26         -0.71        33.05 o                         
  -5   1  14          2.63        -27.16        32.04 o                         
  -4   1  14         12.06         -7.53        18.07 o                         
  -3   1  14         15.21         -8.26        18.18 o                         
  -2   1  14          0.61          7.70        26.27 o                         
  -1   1  14         52.50         21.99        25.97 o                         
   0   1  14        103.26        112.88        39.96 o                         
   1   1  14          0.81          1.41        18.46 o                         
   2   1  14          0.02        -12.07        16.15 o                         
  -8   2  14          1.50         18.57        27.92 o                         
  -7   2  14         28.56        -42.09        42.09 o                         
  -6   2  14        114.87        161.56        57.00 o                         
  -5   2  14          0.19         -0.52        23.67 o                         
  -4   2  14         11.27          0.33        17.34 o                         
  -3   2  14          5.29        -14.53        25.54 o                         
  -2   2  14        106.91         78.33        35.21 o                         
  -1   2  14          6.07         46.09        22.36 o                         
   0   2  14         35.40         63.39        42.27 o                         
   1   2  14         52.50        117.83        50.45 o                         
  -8   3  14          0.39         36.55        39.11 o                         
  -7   3  14          0.01        -42.87        42.87 o                         
  -6   3  14          5.79         31.49        36.08 o                         
  -5   3  14          2.11         31.15        26.59 o                         
  -4   3  14         65.65         83.57        41.23 o                         
  -3   3  14         88.38        119.81        46.76 o                         
  -2   3  14         28.72         17.95        25.64 o                         
  -1   3  14         23.39         44.17        29.83 o                         
   0   3  14          1.57         34.05        36.04 o                         
   1   3  14          1.11         66.70        42.52 o                         
  -7   4  14          0.31         -1.21        23.41 o                         
  -6   4  14         49.75         63.36        29.23 o                         
  -5   4  14         36.64        101.15        46.96 o                         
  -4   4  14         16.33        -36.97        36.97 o                         
  -3   4  14         17.97         13.96        30.06 o                         
  -2   4  14         64.66         58.01        33.75 o                         
  -1   4  14         80.32        138.69        53.51 o                         
   0   4  14         23.05        114.07        57.14 o                         
  -7   5  14          0.03        -18.45        32.84 o                         
  -6   5  14         20.16         28.66        32.99 o                         
  -5   5  14         36.89          0.55        27.93 o                         
  -4   5  14        119.85        152.67        51.77 o                         
  -3   5  14         26.97         87.59        33.67 o                         
  -2   5  14          1.79         39.04        22.39 o                         
  -1   5  14          3.43        103.62        50.99 o                         
  -6   6  14          5.81         20.25        32.91 o                         
  -5   6  14         17.26        -40.61        40.61 o                         
  -4   6  14         48.12         18.47        26.19 o                         
  -3   6  14         60.64        129.95        47.29 o                         
  -2  -7  15          1.86         -9.95        21.90 o                         
  -1  -7  15          4.53         -5.83        21.73 o                         
   0  -7  15          0.04          2.16        20.65 o                         
   1  -7  15         16.26        -27.75        27.75 o                         
  -3  -6  15         90.27        115.35        46.39 o                         
  -2  -6  15         37.01         28.63        22.06 o                         
  -1  -6  15          1.31          3.47        27.96 o                         
   0  -6  15          5.82        -20.06        20.06 o                         
   1  -6  15         13.64         43.18        28.29 o                         
   2  -6  15          8.27         33.12        20.26 o                         
  -4  -5  15          6.90        -16.51        31.31 o                         
  -3  -5  15         26.18         45.94        36.40 o                         
  -2  -5  15          0.02         -9.65        24.68 o                         
  -1  -5  15          3.63        -19.30        19.30 o                         
   0  -5  15          0.06         -1.79        37.43 o                         
   1  -5  15         36.61         48.85        39.11 o                         
   2  -5  15         45.34         52.04        32.23 o                         
  -5  -4  15         22.76         37.49        32.18 o                         
  -4  -4  15         38.40         73.26        35.89 o                         
  -3  -4  15          7.97        -24.03        24.03 o                         
  -2  -4  15         30.68         -1.72        17.45 o                         
  -1  -4  15        131.37        135.40        42.87 o                         
   0  -4  15         30.18         88.52        27.95 o                         
   1  -4  15          1.21         -3.41        21.25 o                         
   2  -4  15         18.89         13.40        17.13 o                         
  -6  -3  15          1.88          9.80        38.47 o                         
  -5  -3  15          0.10          9.97        25.74 o                         
  -4  -3  15         41.26         64.30        37.04 o                         
  -3  -3  15          6.44        -13.46        31.53 o                         
  -2  -3  15         32.76         22.86        16.54 o                         
  -1  -3  15         12.07         16.11        17.75 o                         
   0  -3  15        137.49        157.86        46.95 o                         
   1  -3  15         45.60        100.63        35.64 o                         
   2  -3  15          2.03         17.30        22.08 o                         
  -6  -2  15          0.04          8.13        21.57 o                         
  -5  -2  15          5.02        -32.07        32.07 o                         
  -4  -2  15         80.59         93.76        45.36 o                         
  -3  -2  15        262.45        299.99        66.18 o                         
  -2  -2  15         28.51         35.14        26.99 o                         
  -1  -2  15         27.62         11.50        22.58 o                         
   0  -2  15         20.21         60.57        31.40 o                         
   1  -2  15         62.22        123.21        30.77 o                         
   2  -2  15          0.58         27.22        18.10 o                         
  -7  -1  15          4.64        -20.91        20.91 o                         
  -6  -1  15         26.70         56.10        41.27 o                         
  -5  -1  15          0.88         47.99        34.84 o                         
  -4  -1  15         12.09        -50.14        50.14 o                         
  -3  -1  15         77.74         96.05        41.28 o                         
  -2  -1  15        155.58        133.08        45.64 o                         
  -1  -1  15        143.93        188.27        52.00 o                         
   0  -1  15          2.20         37.58        26.79 o                         
   1  -1  15          8.70          9.76        17.04 o                         
   2  -1  15         35.25          6.55        13.03 o                         
  -7   0  15          6.49          5.93        21.46 o                         
  -6   0  15         62.70         75.31        46.40 o                         
  -5   0  15        116.25        117.52        48.01 o                         
  -4   0  15        142.30        172.84        57.07 o                         
  -3   0  15         76.49        127.98        51.01 o                         
  -2   0  15          1.52        -30.95        31.33 o                         
  -1   0  15        113.07        191.75        56.56 o                         
   0   0  15         56.03         67.85        27.61 o                         
   1   0  15          1.16          3.86        11.74 o                         
  -7   1  15         12.07         38.44        41.67 o                         
  -6   1  15         17.21          1.71        36.20 o                         
  -5   1  15         37.21         67.61        39.17 o                         
  -4   1  15        221.57        297.84        77.47 o                         
  -3   1  15        197.78        281.79        68.78 o                         
  -2   1  15         12.20         38.74        35.55 o                         
  -1   1  15          4.64        -42.33        42.33 o                         
   0   1  15          0.03         -4.12        23.89 o                         
   1   1  15          5.28          4.76        15.52 o                         
  -7   2  15         64.64         74.48        42.76 o                         
  -6   2  15         70.31         69.00        45.02 o                         
  -5   2  15         45.13         53.64        33.37 o                         
  -4   2  15          0.24        -16.53        20.07 o                         
  -3   2  15         88.99        182.11        58.88 o                         
  -2   2  15         11.08        -13.96        29.45 o                         
  -1   2  15          0.06         -1.61        18.62 o                         
   0   2  15          2.95         40.71        27.24 o                         
  -7   3  15         13.13         13.07        24.20 o                         
  -6   3  15        106.62         66.83        48.94 o                         
  -5   3  15         96.80         95.93        45.55 o                         
  -4   3  15          6.92         25.26        44.32 o                         
  -3   3  15          0.09        -33.66        42.55 o                         
  -2   3  15         14.47        -29.86        41.42 o                         
  -1   3  15          1.18          6.68        25.02 o                         
  -6   4  15          0.08        -18.59        22.50 o                         
  -5   4  15         21.11         65.69        43.22 o                         
  -4   4  15         26.33         -7.16        31.85 o                         
  -3   4  15          0.39        -27.73        36.53 o                         
  -2   4  15         10.46         22.71        30.09 o                         
  -5   5  15          3.60        -31.24        35.11 o                         
  -4   5  15          0.29        -38.02        38.02 o                         
  -3   5  15          0.85        -23.23        23.23 o                         
  -2  -6  16         90.37        142.15        49.83 o                         
  -1  -6  16          1.07         27.51        53.92 o                         
   0  -6  16          9.77         -3.57        20.31 o                         
  -3  -5  16         44.73         22.14        27.99 o                         
  -2  -5  16        108.26        148.57        48.56 o                         
  -1  -5  16        119.29        165.54        49.02 o                         
   0  -5  16          6.75         39.24        21.42 o                         
   1  -5  16          2.46         50.03        37.38 o                         
  -4  -4  16         89.58        113.39        46.94 o                         
  -3  -4  16         22.69          3.00        21.38 o                         
  -2  -4  16          1.95         18.79        25.58 o                         
  -1  -4  16          4.77         23.36        16.74 o                         
   0  -4  16          3.67         22.74        15.33 o                         
   1  -4  16         20.15         39.13        32.41 o                         
  -5  -3  16          3.63        -30.77        34.16 o                         
  -4  -3  16         58.57         91.82        38.38 o                         
  -3  -3  16         34.55         73.45        36.39 o                         
  -2  -3  16         22.67         56.32        31.08 o                         
  -1  -3  16          2.01        -18.10        29.42 o                         
   0  -3  16          0.32        -33.18        33.18 o                         
   1  -3  16          4.71         25.16        30.73 o                         
  -5  -2  16         10.21         41.03        29.48 o                         
  -4  -2  16         21.41         37.75        21.01 o                         
  -3  -2  16         10.65         -5.60        23.97 o                         
  -2  -2  16         15.80         28.44        29.98 o                         
  -1  -2  16          7.35         13.60        21.45 o                         
   0  -2  16          7.90         -7.34        19.72 o                         
   1  -2  16         23.65         53.95        22.66 o                         
  -6  -1  16         25.82         33.71        28.13 o                         
  -5  -1  16          8.11         43.41        33.08 o                         
  -4  -1  16         12.64        -37.06        37.06 o                         
  -3  -1  16          8.03         14.33        21.83 o                         
  -2  -1  16         55.27        139.62        50.30 o                         
  -1  -1  16         11.26         16.44        29.88 o                         
   0  -1  16          1.72         16.05        25.58 o                         
   1  -1  16          4.79         14.72        25.09 o                         
  -6   0  16         13.42         18.97        23.49 o                         
  -5   0  16          2.39        -42.23        42.23 o                         
  -4   0  16         12.46          8.98        20.16 o                         
  -3   0  16          0.05        -16.14        29.35 o                         
  -2   0  16         31.60         36.70        25.23 o                         
  -1   0  16         40.38         92.62        44.76 o                         
   0   0  16         25.11         53.97        36.92 o                         
  -6   1  16          0.55        -15.30        29.40 o                         
  -5   1  16         28.89        100.76        54.22 o                         
  -4   1  16         29.11         52.00        41.02 o                         
  -3   1  16         35.66         50.96        40.01 o                         
  -2   1  16          0.71         -2.56        24.19 o                         
  -1   1  16          3.18          5.60        30.58 o                         
   0   1  16         17.84         17.87        20.98 o                         
  -6   2  16          0.23        -39.41        39.41 o                         
  -5   2  16          2.89        -28.75        28.75 o                         
  -4   2  16         26.18         55.58        33.54 o                         
  -3   2  16         65.66        111.84        58.79 o                         
  -2   2  16         70.78         67.42        33.01 o                         
  -1   2  16          0.14        -27.78        27.78 o                         
  -5   3  16         24.84         18.44        23.39 o                         
  -4   3  16          3.28         18.64        43.37 o                         
  -3   3  16          4.19         -8.81        26.06 o                         
  -2   3  16         46.34          9.28        29.03 o                         
  -2  -4  17         10.60         30.91        26.73 o                         
  -3  -3  17         58.53         73.62        40.34 o                         
  -2  -3  17         19.89         17.79        36.40 o                         
  -1  -3  17         14.99        -16.40        28.76 o                         
  -4  -2  17         24.57         81.46        43.53 o                         
  -3  -2  17         62.84         37.60        27.28 o                         
  -2  -2  17         35.50         74.59        34.84 o                         
  -1  -2  17         13.24        -18.07        26.38 o                         
  -4  -1  17         17.15        -27.95        41.82 o                         
  -3  -1  17         23.60         43.44        40.10 o                         
  -2  -1  17         24.26         29.13        26.29 o                         
  -1  -1  17         16.10         41.64        35.42 o                         
  -5   0  17         83.84        136.32        59.67 o                         
  -4   0  17          6.95         -6.71        21.39 o                         
  -3   0  17         19.47         16.69        23.15 o                         
  -2   0  17          0.22        -15.24        22.67 o                         
  -4   1  17          5.69        -48.40        48.40 o                         
  -3   1  17         25.64         25.48        32.62 o                         
  -2   1  17          7.74          8.36        27.05 o                         
                                                                                
